# Supplementary material for: Analytical “bake-off” of whole genome sequencing quality for the Genome Russia project using a small cohort for autoimmune hepatitis
Source: PLoS One. 2018 Jul 11;13(7):e0200423. doi: 10.1371/journal.pone.0200423 (PMC6040705; doi:10.1371/journal.pone.0200423)
Supplement: S1 Table — Raw read quality control parameters assessed for all sequenced samples for each sequencing center. (XLSX) [file pone.0200423.s005.xlsx]

## Sheet: Macrogen
Macrogen
	Parameters based on general quality report			Parameters based on adapter filtration		Parameters based on filtration by mean read quality			Parameters based on 23-mer distribution
Sample	Overrepresented sequences	Over represented kmers	Tile problems	Pairs without adapters or Ns	Fraction of read pairs without adapters or Ns	Total pairs	After filtration	Fraction of read pairs with both reads retained after filtration	Fraction of kmers with errors	Mode of coverage	Estimated mean coverage	Standard deviation of coverage	Variance coefficient of coverage	Width of unique peak
trio_father	Y	Y	N	377726757	0.995	379564672	373806392	0.985	0.094	29	28.03	7.69	0.27	40
trio_mother	Y	Y	N	417896595	0.993	420808291	412991399	0.981	0.1	31	31.3	7.57	0.24	44
trio_case1	Y	Y	N	474673326	0.996	476446118	468381303	0.983	0.096	36	35.63	8.37	0.23	49
case2	Y	Y	P	389011305	0.994	391344685	382339588	0.977	0.109	29	28.71	7.27	0.25	40
case4	Y	Y	P	438826979	0.988	444305691	439315454	0.989	0.068	34	34.13	8.15	0.24	49
case5	Y	Y	P	420933944	0.967	435374424	432093770	0.992	0.072	33	32.7	7.82	0.24	46
case6	Y	Y	P	391955208	0.99	395981044	393335817	0.993	0.059	32	30.6	8.21	0.27	45
case8	Y	Y	N	422708543	0.995	424799652	420613233	0.99	0.077	33	32.07	8.45	0.26	45
case3	Y	Y	N	413552971	0.98	421975937	418919280	0.993	0.064	32	32.47	7.55	0.23	46
case7	N	Y	N	404432770	0.996	405961860	402270231	0.991	0.074	32	30.75	8.41	0.27	45
Median					0.994			0.989	0.076	32	31.685	7.985	0.245	45

## Sheet: Illumina
Illumina
	Parameters based on general quality report			Parameters based on adapter filtration		Parameters based on filtration by mean read quality			Parameters based on 23-mer distribution
Sample	Overrepresented sequences	Overrepresented kmers	Tile problems	Pairs without adapters or Ns	Fraction of read pairs without adapters or Ns	Total pairs	After filtration	Fraction of read pairs with both reads retained after filtration	Fraction of kmers with errors	Mode of coverage	Estimated mean coverage	Standard deviation of coverage	Variance coefficient of coverage	Width of unique peak
trio_father	Y	Y	P	460094191	0.987	465934897	460845876	0.989	0.06	36	35.23	10.11	0.29	53
trio_mother	N	Y	P	383595447	0.992	386593738	383264904	0.991	0.052	30	30.21	8.4	0.28	47
trio_case1	N	Y	P	439423680	0.987	445191908	440132332	0.989	0.06	33	33.91	9.47	0.28	51
case2	N	Y	P	469857606	0.996	471840854	463250846	0.982	0.09	35	35.15	8.6	0.24	50
case4	Y	Y	P	466680554	0.994	469550121	458960208	0.977	0.081	36	35.51	8.76	0.25	50
case5	N	Y	P	467723737	0.995	470117486	460795401	0.98	0.079	36	35.39	8.93	0.25	50
case6	N	Y	P	469107512	0.994	471834345	464173213	0.984	0.075	37	35.62	10.13	0.28	53
case8	N	Y	P	478875707	0.994	481588503	476164105	0.989	0.056	38	37.18	10.23	0.28	56
case3	N	Y	P	449994326	0.996	452006085	441763541	0.977	0.106	33	32.95	8.36	0.25	46
case7	N	Y	P	482738130	0.995	485231981	479224421	0.988	0.058	38	37.37	10.51	0.28	57
Median					0.994			0.986	0.068	36	35.31	9.2	0.28	50.5

## Sheet: Peterhof
Peterhof
	Parameters based on general quality report			Parameters based on adapter filtration		Parameters based on filtration by mean read quality				Parameters based on 23-mer distribution
Sample	Overrepresented sequences	Overrepresented kmers	Tile problems	Pairs without adapters or Ns	Fraction of read pairs without adapters or Ns	Total pairs	After filtration	Fraction of read pairs with both reads retained after filtration	Fraction of kmers with errors		Mode of coverage	Estimated mean coverage	Standard deviation of coverage	Variance coefficient of coverage	Width of unique peak
trio_father	N	Y	L	422347619	0.998	423364722	417046769	0.985	0.065		34	32.45	9.01	0.28	47
trio_mother	Y	Y	P	409800050	0.997	411007815	402926780	0.98	0.068		32	31.91	8.14	0.26	45
trio_case1	Y	Y	L	397387935	0.998	398323820	390118878	0.979	0.08		31	30.4	8.02	0.26	44
case4	Y	Y	L	416659088	0.997	417707878	410941810	0.984	0.067		33	32.4	8.22	0.25	46
case5	Y	Y	L	405406288	0.997	406607294	398827985	0.981	0.07		32	31.14	8.29	0.27	45
case6	N	Y	L	403207520	0.998	404093044	395467961	0.979	0.078		32	30.53	8.83	0.29	45
Median					0.998			0.981	0.069		32	31.5	8.26	0.27	45
