# Supplementary material for: Analytical “bake-off” of whole genome sequencing quality for the Genome Russia project using a small cohort for autoimmune hepatitis
Source: PLoS One. 2018 Jul 11;13(7):e0200423. doi: 10.1371/journal.pone.0200423 (PMC6040705; doi:10.1371/journal.pone.0200423)
Supplement: S3 Table — Statistics on variant calling and genotyping were calculated on the 6 samples shared in the three datasets. The variants were classified as known or novel according to their presence or absence in the NCBI dbSNP database build 147. (XLSX) [file pone.0200423.s007.xlsx]

## Sheet: Sheet1
Table S3. Statistics on called variants.
The variants were classified as known or novel according to their presence or absence in the NCBI dbSNP database build 147.
Dataset	Sample ID	# SNPs		Ts/Tv		% Singleton SNPs		Singleton Ts/Tv		Multiallelic SNPs
		Known	Novel	Known	Novel	Known	Novel	Known	Novel	Known	Novel
Illumina	trio_case1	1601497	16026	2.05	1.43	0.611	0.85	2.07	1.38	3448	52
Illumina	trio_mother	1592626	13188	2.05	1.44	0.608	0.86	2.07	1.4	3419	55
Illumina	trio_father	1608719	15821	2.05	1.47	0.611	0.858	2.07	1.44	3467	53
Illumina	case2	1588776	13190	2.05	1.51	0.607	0.833	2.07	1.43	3422	47
Illumina	case3	1619942	18825	2.04	1.57	0.616	0.907	2.06	1.55	3411	52
Illumina	case5	1906292	19895	2.04	1.62	0.672	0.894	2.06	1.61	3874	51
Illumina	case4	1620364	18906	2.04	1.56	0.616	0.907	2.06	1.54	3419	53
Illumina	case6	1886505	18868	2.04	1.6	0.661	0.893	2.06	1.59	3885	56
Illumina	case7	1584597	14291	2.04	1.46	0.6	0.83	2.07	1.39	3410	53
Illumina	case8	1585889	13281	2.04	1.49	0.6	0.833	2.07	1.43	3416	53
Macrogen	case8	1581502	13854	2.05	1.58	0.6	0.839	2.07	1.55	3415	45
Macrogen	trio_father	1603192	14915	2.05	1.55	0.611	0.849	2.07	1.52	3416	40
Macrogen	trio_mother	1588462	13127	2.05	1.5	0.608	0.858	2.07	1.46	3371	48
Macrogen	trio_case1	1597239	14287	2.05	1.53	0.611	0.831	2.07	1.48	3377	45
Macrogen	case2	1582384	13812	2.05	1.58	0.607	0.84	2.07	1.52	3380	43
Macrogen	case3	1617106	19679	2.04	1.6	0.618	0.912	2.07	1.58	3410	46
Macrogen	case4	1616411	19456	2.04	1.59	0.617	0.911	2.07	1.57	3407	44
Macrogen	case5	1902982	20568	2.04	1.63	0.674	0.9	2.06	1.61	3852	49
Macrogen	case6	1883364	19556	2.04	1.61	0.663	0.897	2.06	1.61	3861	51
Macrogen	case7	1579610	14518	2.05	1.59	0.601	0.835	2.07	1.54	3375	47
Peterhof	trio_father	1594183	14973	2.05	1.46	0.611	0.856	2.07	1.42	2840	33
Peterhof	trio_mother	1578566	12975	2.05	1.42	0.608	0.863	2.08	1.36	2816	32
Peterhof	trio_case1	1587076	14074	2.05	1.47	0.612	0.832	2.07	1.41	2810	29
Peterhof	case4	1604244	18896	2.05	1.51	0.617	0.911	2.07	1.48	2810	33
Peterhof	case5	1887857	19593	2.05	1.58	0.672	0.898	2.06	1.56	3168	40
Peterhof	case6	1867475	18495	2.05	1.58	0.661	0.894	2.06	1.56	3218	38
