# Supplementary material for: Analytical “bake-off” of whole genome sequencing quality for the Genome Russia project using a small cohort for autoimmune hepatitis
Source: PLoS One. 2018 Jul 11;13(7):e0200423. doi: 10.1371/journal.pone.0200423 (PMC6040705; doi:10.1371/journal.pone.0200423)
Supplement: S5 Table — (XLSX) [file pone.0200423.s009.xlsx]

## Sheet: Sheet1
Table S5. Per-sample genotype comparison between datasets
Sample	Macrogen vs Illumina			Peterhof vs Illumina			Peterhof vs Macrogen
	Precision	Sensitivity	F-measure	Precision	Sensitivity	F-measure	Precision	Sensitivity	F-measure
case7	0.9598	0.8884	0.9227	NA	NA	NA	NA	NA	NA
case4	0.9602	0.892	0.9249	0.9756	0.8744	0.9222	0.9758	0.9414	0.9583
case6	0.9617	0.9009	0.9303	0.977	0.8863	0.9294	0.9747	0.9439	0.9591
case8	0.9597	0.8896	0.9233	NA	NA	NA	NA	NA	NA
case5	0.9631	0.9028	0.932	0.9774	0.8874	0.9302	0.9763	0.9457	0.9608
case3	0.9582	0.8916	0.9237	NA	NA	NA	NA	NA	NA
case2	0.9602	0.8895	0.9235	NA	NA	NA	NA	NA	NA
trio_mother	0.9591	0.8918	0.9242	0.9738	0.8765	0.9226	0.9741	0.943	0.9583
trio_case1	0.9581	0.8868	0.9211	0.9732	0.8713	0.9194	0.9743	0.9423	0.958
trio_father	0.9599	0.8879	0.9225	0.9741	0.8739	0.9213	0.9732	0.9439	0.9584
