# Supplementary material for: Analytical “bake-off” of whole genome sequencing quality for the Genome Russia project using a small cohort for autoimmune hepatitis
Source: PLoS One. 2018 Jul 11;13(7):e0200423. doi: 10.1371/journal.pone.0200423 (PMC6040705; doi:10.1371/journal.pone.0200423)
Supplement: S8 Table — (XLSX) [file pone.0200423.s012.xlsx]

## Sheet: S7 Table
CHROM	POS	ID	REF	ALT	num_transcripts	num_transcripts_HIGH_impact	num_transcripts_MED_impact	num_transcripts_LOW_impact	top_impact	genes	num_hetero_cases	num_homo_alt_cases	alleles_cases	num_hetero_controls	num_homo_alt_controls	alleles_controls	is LoF	is novel	is de novo in trio	gene associated trait	gene expression in liver	HGMD_variant_annotation	Gavin annotation	1000G_EUR_MAF	ExAC_EUR_MAF	num_samples_same_3datasets	num samples same gatk
16	2998390	rs2717692	T	C	3	1	0	2	splice_donor_variant	LA16c-380H5.1,LA16c-380H5.3	6	1	8	0	0	0	1	0	0		0		Benign	0.6223	NA	10	9
19	35228117	rs541169	C	T	2	1	0	1	stop_gained	FAM187B,FAM187B2P	2	3	8	0	0	0	1	0	0		0.01616		Benign	0.3221	0.3285	10	9
6	108879926	rs17316116	A	C	4	1	0	3	splice_acceptor_variant	ARMC2	1	3	7	0	0	0	1	0	0	pulmonary function measurement, forced expiratory volume;forced expiratory volume;pulmonary function measurement, FEV/FEC ratio;prostate carcinoma	0.1893		Benign	0.3101	0.3392	10	10
X	41357831	rs6520743	A	T	8	6	0	2	splice_acceptor_variant	DDX3X	3	2	7	0	0	0	1	0	0		21.7		NA	0.2624	NA	10	10
11	55638546	rs76160133	C	G	1	1	0	0	stop_gained	OR4P4	2	2	6	0	0	0	1	0	0		0		Benign	0.165	0.1473	9	9
14	20558614	rs891297	C	T	11	2	0	9	splice_donor_variant	RNASE9	4	1	6	0	0	0	1	0	0	response to vaccine	0		Benign	0.1849	0.2052	10	9
16	56667382	rs2298847	T	A	7	1	2	4	splice_acceptor_variant	MT1G,MT1H,MT1A	2	2	6	0	0	0	1	0	0	gambling behaviour;gambling behaviour	719.5;116.9;40.42		Benign	0.1213	0.1087	10	9
5	139384419	rs11242462	C	T	15	1	0	14	stop_gained	SLC23A1,MZB1	4	1	6	0	0	0	1	0	0		8.194;1.029		Benign	0.3459	0.4027	10	10
8	16186158	rs435815	C	T	7	1	0	6	splice_donor_variant	MSR1	6	0	6	0	0	0	1	0	0	alcohol dependence	0.3128		Benign	0.1282	0.1489	10	10
11	60497529	rs2298553	C	T	5	4	0	1	stop_gained	MS4A12	3	1	5	0	0	0	1	0	0		0		Benign	0.4334	0.462	10	9
14	102263544	rs56377169	A	G	20	11	0	9	splice_donor_variant	MOK	5	0	5	0	0	0	1	0	0		0.7159		Benign	0.0785	0.09081	10	9
16	81165939	rs12925771	G	A	8	3	0	5	stop_gained	AC092718.1,PKD1L2	3	1	5	0	0	0	1	0	0	attention deficit hyperactivity disorder, conduct disorder	0.2041		Benign	0.2863	0.2932	10	9
19	57492212	CS115477	G	A	20	7	3	10	splice_donor_variant	AC003005.4,ZNF419	1	2	5	0	0	0	1	0	0		1.693	ZAPHIR_antigen	VOUS	0.3161	NA	10	9
6	32332045	rs1003878	G	A	11	1	7	3	stop_gained	XXbac-BPG154L12.5,C6orf10	5	0	5	0	0	0	1	0	0	systemic lupus erythematosus;asthma;visceral adipose tissue measurement;coronary artery calcification;partial thromboplastin time;rheumatoid arthritis;atopic eczema;prostate carcinoma;Vitiligo;response to vaccine;ulcerative colitis;hepatitis C induced liver cirrhosis;bone density;multiple sclerosis;energy intake;systemic lupus erythematosus, lupus nephritis;coronary heart disease	0		Benign	0.2058	0.2124	10	10
1	22127482	rs2235527	C	G	3	2	0	1	splice_acceptor_variant	WNT4	4	0	4	0	0	0	1	0	0	colorectal cancer;Malignant epithelial tumor of ovary;Dupuytren Contracture;aspartate aminotransferase measurement, serum alanine aminotransferase measurement;bone density;endometriosis	0.1886		Benign	0.1899	0.1784	10	10
11	63143377	rs1939749	C	T	4	3	0	1	splice_donor_variant	SLC22A10,SLC22A24	4	0	4	0	0	0	1	0	0		5.197;0.09852		VOUS	0.175	NA	10	9
22	16988159	rs28502153	C	A	4	1	0	3	stop_gained	GAB4,AC006548.28	4	0	4	0	0	0	1	0	0		0		Benign	0.3698	0.3737	10	10
4	110620998	rs2278782	G	A	13	1	0	12	stop_gained	PITX2	2	1	4	0	0	0	1	0	0	atrial fibrillation;stroke;Ischemic stroke, cardiac embolism;Ischemic stroke;cognitive impairment, cognitive decline measurement	0.006338		Benign	0.16	0.1638	10	10
6	33080689	rs1126511	G	T	13	3	0	10	stop_gained	HLA-DPA1,HLA-DPB1,RPL32P1	0	2	4	0	0	0	1	0	0	IGA glomerulonephritis;Sjogren syndrome;chronic hepatitis B infection;myositis;systemic scleroderma;kidney disease;hepatitis B infection;IGA glomerulonephritis;Sjogren syndrome;response to vaccine;chronic hepatitis B infection;myositis;systemic scleroderma;Wegener's granulomatosis;aspirin induced asthma;kidney disease;hepatitis B infection	5.844;3.754;0		Benign	0.2485	0.2021	10	10
6	139255407	rs41289819	G	A	6	1	0	5	stop_gained	TXLNB,RP1-225E12.3	0	2	4	0	0	0	1	0	0		0.05975		Benign	0.1511	0.1662	10	10
8	23290051	rs3808536	G	A	10	1	6	3	splice_acceptor_variant	R3HCC1	2	1	4	0	0	0	1	0	0		6.976		Benign	0.5417	0.6141	10	10
8	40015416	rs4503083	T	A	4	2	0	2	stop_gained	IDO2	4	0	4	0	0	0	1	0	0		1.447		Benign	0.2107	0.2132	10	10
1	66776404	rs3816989	G	A	4	3	0	1	splice_donor_variant	TCTEX1D1	3	0	3	0	0	0	1	0	0		0.5389		Benign	0.1511	0.1444	10	10
1	159440550	rs12409540	T	A	2	1	0	1	stop_gained	RP11-550P17.5,OR10J1	3	0	3	0	0	0	1	0	0	CCL2 measurement;C-reactive protein measurement;hemoglobin measurement;chemerin measurement	0.05084;0		Benign	0.1322	0.1423	10	10
1	172462246	rs41310899	G	A	4	4	0	0	splice_donor_variant	C1orf105	3	0	3	0	0	0	1	0	0		0.04081		Benign	0.0875	0.07618	10	10
15	60374487	rs4775262	C	T	32	1	0	31	stop_gained	ANXA2	3	0	3	0	0	0	1	0	0	type II diabetes mellitus	10.12		Benign	0.1133	0.0812	10	9
19	10021324	rs77833898	G	A	3	1	1	1	stop_gained	RDH8	3	0	3	0	0	0	1	0	0	age at menarche	0		Benign	0.1153	0.1058	10	9
19	11507951	rs8108598	A	C	16	1	0	15	stop_gained	CTC-398G3.6,ECSIT,ZNF653	1	1	3	0	0	0	1	0	0		15.21;1.486		Benign	0.0388	0.03422	10	9
2	232336139	rs9678004	A	G	11	1	0	10	splice_acceptor_variant	DIS3L2	1	1	3	0	0	0	1	1	0	body height	1.486		Benign	NA	NA	10	10
22	26466075	rs3747129	G	A	13	1	0	12	stop_gained	HPS4	3	0	3	0	0	0	1	0	0	Ischemic stroke	4.289		Benign	0.167	0.2772	10	10
3	98498334	rs55639376	T	A	3	1	0	2	stop_gained	CLDND1,OR5K2	3	0	3	0	0	0	1	0	0	response to bronchodilator, FEV/FEC ratio	6.44;0.02453		Benign	0.16	0.181	3	10
5	157788019	rs11955293	C	T	10	1	0	9	splice_acceptor_variant	CLINT1	3	0	3	0	0	0	1	0	0		17.93		Benign	0.0755	0.1136	10	10
6	116828845	rs6907580	G	A	3	3	0	0	stop_gained	GPRC6A	1	1	3	0	0	0	1	0	0	C-reactive protein measurement;prostate carcinoma	0		Benign	0.0686	0.06696	10	10
7	12375099	rs17165936	G	A	5	2	0	3	stop_gained	VWDE	3	0	3	0	0	0	1	0	0		0.03183		Benign	0.1034	0.1083	10	10
9	131510048	rs3887873	C	T	13	3	0	10	stop_gained	POMT1	3	0	3	0	0	0	1	0	0		3.715		Pathogenic	0.1461	0.1331	10	10
1	45497311	rs72898310	G	A	10	4	0	6	stop_gained	MMACHC,CCDC163P	0	1	2	0	0	0	1	0	0	homocysteine measurement	4.767;0.5615		Benign	0	0.0001949	10	10
1	247556467	rs56043070	G	A	10	7	0	3	splice_donor_variant	GCSAML	2	0	2	0	0	0	1	0	0		0.01169		Benign	0.0596	0.07385	4	10
1	247857547	rs539377117	G	T	1	1	0	0	stop_gained	TRIM58	2	0	2	0	0	0	1	0	0	platelet count;unipolar depression, response to selective serotonin reuptake inhibitor;fatty acid measurement, oleic acid measurement;erythrocyte count;mean corpuscular volume	0.0307		Pathogenic	0.001	0.01136	10	10
10	1019770	rs1044261	C	T	7	1	0	6	stop_gained	GTPBP4,IDI2,IDI2-AS1	2	0	2	0	0	0	1	0	0		3.089;0;0.01962		Benign	0.0656	0.06912	10	9
10	132355821	rs573610696	C	T	9	3	0	6	stop_gained	LRRC27	2	0	2	0	0	0	1	0	0		0.3763		Pathogenic	0	0.0001094	10	9
11	74267198	rs3741132	G	A	5	1	0	4	stop_gained	P4HA3	0	1	2	0	0	0	1	0	0	hippocampal atrophy	0.1902		Benign	0.171	0.1922	4	0
11	122864663	11:122864663	C	A	3	2	0	1	stop_gained	CRTAM	1	0	1	0	0	0	1	0	1		0.08731		Pathogenic	NA	0.0002115	0	0
12	56610180	rs2230580	T	A	10	1	0	9	stop_gained	BAZ2A	2	0	2	0	0	0	1	0	0	platelet count;mean platelet volume	6.114		Benign	0.002	0.0006443	10	9
12	56997398	rs551075753	G	A	4	1	0	3	stop_gained	ZBTB39,GPR182	2	0	2	0	0	0	1	0	0		1.313;0.4374		Benign	0.005	0.5	10	9
12	68656455	rs141697489	G	A	28	1	14	13	stop_gained	RAP1B	2	0	2	0	0	0	1	0	0	leukocyte count	5.476		Benign	0.0179	0.01288	10	9
13	53043174	rs34067666	C	T	1	1	0	0	stop_gained	OLFM4	0	1	2	0	0	0	1	0	0	sporadic amyotrophic lateral sclerosis;obesity;urinary metabolite measurement;response to vaccine;body mass index	0.1028		Benign	0.0229	0.01534	4	9
15	96784163	rs3812907	C	T	6	1	0	5	stop_gained	SPATA8-AS1,SPATA8	2	0	2	0	0	0	1	0	0	rheumatoid arthritis;vitamin B12 measurement;attention deficit hyperactivity disorder, conduct disorder;influenza A (H1N1);cotinine glucuronidation measurement;beta-amyloid 1-42 measurement, cerebrospinal fluid biomarker measurement	0;0.03083		Benign	0.1113	0.1106	10	9
17	15331006	rs554823229	C	G	8	5	0	3	splice_donor_variant	TEKT3	2	0	2	0	0	0	1	0	0		0.04072		Pathogenic	0	1.93e-05	10	9
17	41422807	rs78158550	G	A	2	1	0	1	stop_gained	AC003958.2,KRT37	2	0	2	0	0	0	1	0	0		0;0		Benign	0.1759	0.1692	10	9
17	75590244	rs73998360	G	A	9	2	0	7	splice_donor_variant	MYO15B	2	0	2	0	0	0	1	0	0		6.258		Benign	0.0656	NA	4	9
17	82015073	rs199665633	A	T	27	1	0	26	splice_acceptor_variant	ASPSCR1,STRA13	2	0	2	0	0	0	1	0	0		8.155;21.4		Benign	0.004	0.005855	10	9
17	82113574	rs11653662	G	A	6	2	0	4	stop_gained	CCDC57	2	0	2	0	0	0	1	0	0	blood metabolite measurement;chronic kidney disease, Proteinuria	1.727		Benign	0.1998	0.2013	4	9
18	28036487	rs1944294	A	T	5	1	0	4	stop_gained	CDH2	2	0	2	0	0	0	1	0	0	von Willebrand factor measurement, coagulation factor measurement;behavior or behavioral disorder measurement, personality trait, bipolar disorder;periodontitis;hormone measurement;vital capacity	7.491		Benign	0.1461	0.1641	4	9
18	54354519	rs17292725	G	A	8	4	0	4	stop_gained	C18orf54,STARD6	2	0	2	0	0	0	1	0	0	psoriasis	0.0606;0		Benign	0.0328	0.03678	10	9
19	1534043	rs10853954	T	C	4	2	0	2	splice_donor_variant	PLK5	2	0	2	0	0	0	1	0	0		0.03432		Benign	0.2177	0.2085	10	9
19	47756530	rs11538664	C	T	12	1	5	6	stop_gained	SNORD23,GLTSCR2-AS1,GLTSCR2	2	0	2	0	0	0	1	0	0		0.5857;53.24		Benign	0.0149	0.02006	10	9
19	51082721	rs117229324	C	T	2	2	0	0	splice_donor_variant	KLK14	2	0	2	0	0	0	1	0	0		0.1584		Benign	0.0179	0.01628	10	9
19	51501649	rs16982743	G	A	4	2	0	2	stop_gained	CTD-3073N11.7,SIGLEC12	2	0	2	0	0	0	1	0	0		0;0.08827		Benign	0.2038	0.1921	10	9
19	58262449	rs79258645	C	T	14	5	0	9	stop_gained	CTD-3138B18.5,ZNF544,CTD-3138B18.6	2	0	2	0	0	0	1	0	0	attention deficit hyperactivity disorder	0.4629;0.9969;0.07649		Benign	0.0099	0.01087	10	9
2	240557353	rs62621191	C	A	23	8	0	15	splice_acceptor_variant	DUSP28,ANKMY1	2	0	2	0	0	0	1	0	0	mean platelet volume	1.164;1.203		Benign	0.1511	0.1555	10	10
22	24728176	rs73152579	C	T	5	5	0	0	splice_donor_variant	PIWIL3	2	0	2	0	0	0	1	0	0	acne	0		Benign	0.0149	0.006669	10	10
4	69647069	CM134269	A	T	5	4	0	1	stop_gained	UGT2A1	2	0	2	0	0	0	1	0	0		0.03345	Autism_spectrum_disorder	Benign	0.0437	0.0475	10	10
5	41061613	rs1023840	C	T	4	1	0	3	stop_gained	MROH2B	2	0	2	0	0	0	1	0	0		0.03808		Benign	0.1819	0.2062	10	10
6	109381573	rs73762715	G	A	11	1	0	10	stop_gained	RP11-425D10.10,CD164	0	1	2	0	0	0	1	0	0	hemoglobin measurement, mean corpuscular hemoglobin;mean corpuscular hemoglobin;body height;erythrocyte count;mean corpuscular volume	0.1074;43.92		Benign	0.0089	0.01507	10	10
6	146599115	6:146599115	G	A	6	5	0	1	splice_donor_variant	ADGB,RP11-715G15.1	2	0	2	0	0	0	1	1	0		0;0		Pathogenic	NA	NA	10	10
6	167296214	rs2235197	G	A	5	2	0	3	stop_gained	UNC93A	2	0	2	0	0	0	1	0	0		1.463		Benign	0.1223	0.09409	4	10
7	4785045	rs748724870	C	T	8	1	0	7	stop_gained	MIR4656,AP5Z1	2	0	2	0	0	0	1	0	0		0;6.627		Pathogenic	NA	4.81e-05	10	10
7	45921672	rs11765572	G	A	10	1	0	9	stop_gained	IGFBP3	2	0	2	0	0	0	1	0	0	IGFBP-3 measurement;heart function measurement;unipolar depression;pulse pressure measurement;blood molybdenum measurement;body height;bipolar disorder, response to lithium ion;sitting height ratio;hypospadias	83.93		Benign	0.1153	0.1278	4	10
7	137251230	rs61735090	C	A	2	1	1	0	stop_gained	PTN	2	0	2	0	0	0	1	0	0	blood aluminium measurement;schizophrenia	1.015		Benign	0.006	0.006462	10	10
7	140674264	rs140400082	G	C	7	4	0	3	splice_donor_variant	DENND2A,ADCK2	2	0	2	0	0	0	1	0	0	optic disc size measurement	0.676;4.323		Benign	0.006	0.006112	10	10
7	151001604	7:151001604	A	T	5	4	0	1	stop_gained	NOS3	1	0	1	0	0	0	1	1	1	coronary artery disease	0.8736		Pathogenic	NA	NA	0	0
7	151203021	rs553177595	G	A	2	1	0	1	stop_gained	IQCA1L,ABCF2	2	0	2	0	0	0	1	0	0	serum IgG glycosylation measurement;bone density	3.665		Pathogenic	0	NA	10	10
7	151437977	rs75533911	G	A	7	1	0	6	stop_gained	MIR3907,CRYGN,RP4-555L14.4	0	1	2	0	0	0	1	0	0		0;0;0		Benign	0	0.0001383	10	10
8	73030396	rs570512700	G	A	6	1	0	5	splice_donor_variant	TERF1	2	0	2	0	0	0	1	0	0	Crohn's disease	2.968		Pathogenic	0	0	10	10
8	90006279	rs16902273	T	A	15	1	0	14	splice_donor_variant	DECR1,NBN	0	1	2	0	0	0	1	0	0		53.42;3.547		Benign	0.0298	0.02728	10	10
9	6007550	9:6007550	G	A	5	3	0	2	stop_gained	MIR4665,RANBP6,KIAA2026	2	0	2	0	0	0	1	1	0	seasonal allergic rhinitis, asthma;allergy	0;4.21;1.815		Pathogenic	NA	NA	10	10
X	75784694	rs1343879	C	A	1	1	0	0	stop_gained	MAGEE2	0	1	2	0	0	0	1	0	0		0		NA	0.0199	0.03157	4	10
1	1759903	rs370139181	C	G	13	1	0	12	splice_acceptor_variant	NADK	1	0	1	0	0	0	1	0	0		35.04		Benign	0	0.0001986	10	10
1	10948370	rs143447356	G	A	5	3	0	2	stop_gained	C1orf127	1	0	1	0	0	0	1	0	0		0.02864		Pathogenic	NA	0	10	10
1	11784463	rs41275466	C	T	11	4	0	7	stop_gained	MTHFR,RP11-56N19.5,C1orf167	1	0	1	0	0	0	1	0	0	mean arterial pressure;atrial fibrillation;systolic blood pressure;homocysteine measurement	2.271;0;0.004695		Benign	0.0358	0.02387	4	10
1	16969866	rs79354809	C	T	6	1	0	5	stop_gained	CROCC,MFAP2	1	0	1	0	0	0	1	0	0	seasonal allergic rhinitis;pulmonary function measurement, FEV/FEC ratio;FEV/FEC ratio;body height	1.249;0.1205		Pathogenic	0.004	3.07e-05	4	10
1	20892617	rs181814126	A	G	6	1	0	5	splice_donor_variant	EIF4G3	1	0	1	0	0	0	1	0	0	superior frontal gyrus grey matter volume measurement;cognitive impairment, cognitive decline measurement	3.714		Pathogenic	0.002	0.0005637	10	10
1	31764679	rs71516323	C	T	6	1	0	5	splice_donor_variant	ADGRB2	1	0	1	0	0	0	1	0	0				Benign	0.0368	0.03927	4	10
1	34761492	rs114429815	C	T	4	1	0	3	stop_gained	SMIM12,RP1-34M23.5,GJB5,GJB4	1	0	1	0	0	0	1	0	0	visceral adipose tissue measurement, body mass index	4.513;0;0.1213;0.01589		Pathogenic	0	3.01e-05	10	10
1	43451427	rs79439514	C	G	19	5	5	9	splice_donor_variant	HYI,SZT2-AS1,HYI-AS1,MIR6735,SZT2	1	0	1	0	0	0	1	0	0		11.84;0.08823;0.04197;2.873		Benign	0.001	0.0001806	10	10
1	64241678	rs112337460	C	T	6	5	0	1	stop_gained	UBE2U	1	0	1	0	0	0	1	0	0		0		Pathogenic	0	0	10	10
1	78937805	1:78937805	A	T	1	1	0	0	splice_donor_variant	ADGRL4	1	0	1	0	0	0	1	1	0				Pathogenic	NA	NA	10	10
1	109280835	rs116389032	T	A	12	1	0	11	stop_gained	PSRC1	1	0	1	0	0	0	1	0	0	response to statin;lipoprotein-associated phospholipase A(2) measurement;progranulin measurement;lipid measurement;total cholesterol measurement;myocardial infarction;low density lipoprotein cholesterol measurement;coronary heart disease	1.015		Benign	0.0189	0.0219	4	10
1	112701515	rs75601992	G	T	38	1	0	37	stop_gained	RHOC,RP11-426L16.3,MOV10,RP11-426L16.10	1	0	1	0	0	0	1	0	0	cerebral amyloid deposition measurement;mean arterial pressure;systolic blood pressure;hypertension;diastolic blood pressure	17.92;0.37;10.5		Benign	0	4.51e-05	10	10
1	114693436	CM920025	G	A	3	1	0	2	stop_gained	AMPD1,RN7SL432P	1	0	1	0	0	0	1	0	0	autism	0.06095;0	Adenosine_monophosphate_deaminase_deficiency	Pathogenic	0.1233	0.1264	10	10
1	161506414	rs9427397	C	T	10	5	0	5	stop_gained	FCGR2A	1	0	1	0	0	0	1	0	0	ulcerative colitis;systemic lupus erythematosus;rheumatoid arthritis;anti-Heliobacter pylori serum IgG measurement;lipid measurement;mucocutaneous lymph node syndrome;unipolar depression, schizophrenia, bipolar disorder, functional impairment measurement;inflammatory bowel disease	1.075		Benign	0.1412	0.1383	4	10
1	225399199	rs114514795	C	A	8	4	0	4	stop_gained	DNAH14,LBR	1	0	1	0	0	0	1	0	0	blood copper measurement	0.2218;6.898		Pathogenic	0	0	10	10
1	236543000	rs2273865	T	A	27	6	0	21	stop_gained	RP11-385F5.4,LGALS8	1	0	1	0	0	0	1	0	0		0.9488;7.296		Benign	0.0318	0.03471	10	10
10	4847211	rs12240276	C	T	9	6	0	3	stop_gained	AKR1E2	1	0	1	0	0	0	1	0	0	allergic rhinitis;neonatal systemic lupus erthematosus	0.155		Benign	0.1342	0.1159	4	9
10	80362949	rs7903783	A	G	7	7	0	0	splice_acceptor_variant	DYDC2	1	0	1	0	0	0	1	0	0		0.05859		Pathogenic	0	0.0001515	10	9
10	96019338	10:96019338	G	C	9	2	0	7	splice_donor_variant	ENTPD1-AS1,CC2D2B,RP11-690P14.4	1	0	1	0	0	0	1	0	0		0.02851;0.04574		Pathogenic	0	0	4	9
10	125997418	rs140634850	A	G	9	5	0	4	splice_acceptor_variant	FANK1	1	0	1	0	0	0	1	0	0	sporadic amyotrophic lateral sclerosis;visceral adipose tissue measurement	0.0343		Pathogenic	0.002	0.002212	4	0
11	2300599	rs74048215	C	T	19	2	0	17	stop_gained	TSPAN32,C11orf21	1	0	1	0	0	0	1	0	0	chronic lymphocytic leukemia;chronic lymphocytic leukemia;body composition measurement	0.2226;0.3594		Benign	0.001	0.0003668	10	9
11	4086862	rs118128831	G	A	10	1	0	9	splice_donor_variant	STIM1	1	0	1	0	0	0	1	0	0		9.401		Benign	0.0089	0.0199	10	9
11	6892309	rs16919417	G	T	1	1	0	0	stop_gained	OR2D2	1	0	1	0	0	0	1	0	0		0		Benign	0.001	0.0001052	10	9
11	56094174	rs61887097	C	G	3	1	0	2	stop_gained	OR8I4P,OR8I2	1	0	1	0	0	0	1	0	0		0;0		Benign	0.0944	0.08616	4	9
11	56542880	rs17547284	A	T	1	1	0	0	stop_gained	OR5M11	1	0	1	0	0	0	1	0	0		0		Benign	0.0974	0.08551	4	9
11	63164075	rs114205803	T	C	5	4	0	1	splice_acceptor_variant	SLC22A10,SLC22A25	1	0	1	0	0	0	1	0	0		5.197;8.838		Pathogenic	0	0	10	9
11	63228566	CS134330	T	C	5	3	0	2	splice_acceptor_variant	SLC22A10,SLC22A25	1	0	1	0	0	0	1	0	0		5.197;8.838	Autism_spectrum_disorder	Benign	0.004	0.009182	10	9
11	74003826	CS982392	C	T	4	1	0	3	splice_donor_variant	UCP3	1	0	1	0	0	0	1	0	0		0.297	Obesity_severe_with_diabetes	Benign	0.003	0.0002025	10	9
11	113231215	rs143883407	G	A	20	2	0	18	stop_gained	NCAM1	1	0	1	0	0	0	1	0	0	cardiovascular measurement, left ventricular hypertrophy;body mass index;cortical thickness;sensory perception of smell;unipolar depression, bipolar disorder, attempted suicide	0.3203		Benign	0.001	0.001925	4	0
11	119024925	rs35010541	G	A	30	1	0	29	stop_gained	TRAPPC4,SLC37A4	1	0	1	0	0	0	1	0	0		6.698;42.19		Benign	0	6.51e-05	10	9
11	124752638	rs61910626	C	T	8	1	0	7	stop_gained	VSIG2,ESAM	1	0	1	0	0	0	1	0	0	schizophrenia;schizophrenia	0.8164;4.191		Benign	0.0139	0.01054	10	9
12	6849784	rs139284506	C	T	20	1	4	15	splice_acceptor_variant	CDCA3,USP5,GNB3	1	0	1	0	0	0	1	0	0	response to vitamin	0.2852;11.58;0.1761		Pathogenic	NA	1.53e-05	10	9
12	10415652	rs145456037	T	A	3	1	0	2	stop_gained	RP11-277P12.6,KLRC3	1	0	1	0	0	0	1	0	0		0.1189		Pathogenic	0	NA	10	allele problems
12	27390095	rs113615248	G	A	9	8	0	1	splice_acceptor_variant	ARNTL2-AS1,ARNTL2	1	0	1	0	0	0	1	0	0		0.5501		Pathogenic	0	0.0001199	10	9
12	48682135	rs60042519	G	T	12	1	0	11	stop_gained	KANSL2	1	0	1	0	0	0	1	0	0	drug-induced agranulocytosis, response to clozapine	3.756		Benign	0	0	10	9
12	49297274	rs73112142	G	A	8	4	0	4	splice_donor_variant	RP11-161H23.9,PRPH	1	0	1	0	0	0	1	0	0	prostate carcinoma	0;0.02698		Benign	0.004	0.007271	10	9
12	52428698	rs151328629	G	A	2	1	0	1	stop_gained	RP11-1020M18.10,KRT75	1	0	1	0	0	0	1	0	0		0;0		Pathogenic	NA	0.0004945	4	0
12	57810515	rs138728046	G	A	11	1	0	10	stop_gained	TSFM,AVIL,RNU6-1083P,RP11-571M6.18	1	0	1	0	0	0	1	0	0		6.757;1.569;0;0.297		Pathogenic	0	5.99e-05	10	9
12	109814716	rs34599967	A	G	8	1	0	7	splice_donor_variant	TRPV4	1	0	1	0	0	0	1	0	0		2.589		Benign	0.002	0.0003098	10	9
12	113436806	rs151114284	C	T	5	4	0	1	stop_gained	SDSL	1	0	1	0	0	0	1	0	0		17.61		Pathogenic	0.001	0.003127	4	0
12	120563346	rs142405808	G	C	16	2	2	12	splice_acceptor_variant	RNF10	1	0	1	0	0	0	1	0	0	type 1 diabetes nephropathy	16.77		Pathogenic	0.001	0.0008111	4	0
13	45713238	CM134377	C	A	4	4	0	0	stop_gained	SPERT	1	0	1	0	0	0	1	0	0		0	Autism_spectrum_disorder	Benign	0.0487	0.05054	10	9
13	45713882	rs79707842	C	A	4	3	0	1	stop_gained	SPERT	1	0	1	0	0	0	1	0	0		0		Benign	0.0875	0.09145	4	0
13	105467143	rs148297571	T	A	13	11	0	2	splice_donor_variant	DAOA,DAOA-AS1_2,DAOA-AS1	1	0	1	0	0	0	1	0	0	mental or behavioural disorder;age-related hearing impairment;visceral adipose tissue measurement;heart rate;periodontitis;energy intake	0;0		Benign	0	1.52e-05	10	9
14	58365301	rs62621193	G	A	8	4	0	4	splice_donor_variant	ARID4A,RP11-517O13.3	1	0	1	0	0	0	1	0	0		3.016;0		Benign	0.008	0.005874	10	9
14	60149352	rs138163363	C	T	12	4	1	7	splice_donor_variant	DHRS7,PCNXL4	1	0	1	0	0	0	1	0	0	seasonal allergic rhinitis	14.26;1.923		Pathogenic	0	0.0004351	4	0
14	77448514	CM1211583	G	A	10	6	0	4	stop_gained	VIPAS39,AF111168.1	1	0	1	0	0	0	1	0	0		4.306	Arthrogryposis_renal_dysfunction_and_cholestasis	Pathogenic	NA	8.99e-05	4	9
15	43206631	15:43206631	T	C	9	7	0	2	splice_acceptor_variant	EPB42	1	0	1	0	0	0	1	1	0		0.2075		Pathogenic	NA	NA	4	9
15	49328132	rs147218231	T	C	12	2	0	10	splice_donor_variant	FAM227B,GALK2	1	0	1	0	0	0	1	0	0		0.4544;1.95		Benign	0	0	10	9
15	68205259	rs11071990	G	A	14	5	0	9	stop_gained	CLN6,RP11-315D16.2,CALML4	1	0	1	0	0	0	1	0	0	unipolar depression;unipolar depression	6.478;1.959		Benign	0.0109	0.007474	10	9
15	86158932	15:86158932	G	A	2	2	0	0	splice_acceptor_variant	AGBL1	1	0	1	0	0	0	1	0	0	response to hydrochlorothiazide, triglyceride measurement;methamphetamine-induced psychosis;migraine disorder;antidepressant-induced visual impairment, response to bupropion, response to citalopram, response to antidepressant;partial thromboplastin time;Ischemic stroke;coronary artery calcification;fasting blood insulin measurement;schizophrenia;HOMA-IR;response to virus	0		Pathogenic	NA	NA	10	9
16	152970	rs755606960	C	T	2	1	0	1	stop_gained	HBM,HBZ	1	0	1	0	0	0	1	0	0	hemoglobin measurement, hemoglobin A1 measurement;hemoglobin measurement, hemoglobin A1 measurement	0.2369;0		Pathogenic	NA	1.54e-05	4	0
16	284920	rs45619835	C	T	17	2	1	14	stop_gained	ARHGDIG,PDIA2,AXIN1	1	0	1	0	0	0	1	0	0	bone density;body mass index	0.08668;0.1073;3.772		Benign	0.005	0.01218	4	9
16	1586276	rs770185023	C	T	5	2	0	3	splice_acceptor_variant	LA16c-395F10.2,IFT140	1	0	1	0	0	0	1	0	0	response to lamotrigine, maculopapular eruption, epilepsy	0;1.304		Pathogenic	NA	1.52e-05	4	9
16	4610234	rs560352332	C	T	9	1	0	8	stop_gained	UBALD1	1	0	1	0	0	0	1	0	0		8.984		Benign	0	0	10	9
16	29840208	16:29840208	G	T	11	2	0	9	stop_gained	MVP	1	0	1	0	0	0	1	1	0		18.11		Pathogenic	NA	NA	10	9
16	48227904	rs145048685	C	T	7	5	0	2	stop_gained	ABCC11	1	0	1	0	0	0	1	0	0	fasting blood glucose measurement	0.7492		Pathogenic	NA	0.001334	4	9
16	66513864	rs2241619	T	C	23	1	0	22	splice_acceptor_variant	RP11-403P17.3,TK2,RP11-403P17.5	1	0	1	0	0	0	1	0	0		6.574		Benign	0.0547	0.05612	4	9
16	70153478	rs201013643	C	T	12	7	0	5	stop_gained	PDPR,RP11-296I10.3	1	0	1	0	0	0	1	0	0		1.501;3.733		Pathogenic	0	0.0005061	10	9
16	70660097	rs4985556	C	A	8	3	0	5	stop_gained	MTSS1L,RP11-394B2.1,IL34	1	0	1	0	0	0	1	0	0		20.96;0.672		Benign	0.1044	0.1118	4	0
16	71230658	rs3743953	A	G	7	2	0	5	splice_donor_variant	HYDIN	1	0	1	0	0	0	1	0	0	celiac disease;chronic obstructive pulmonary disease, interleukin-8 measurement	0.0341		Benign	0.1014	0.09597	4	9
16	71575944	16:71575944	A	T	4	1	0	3	stop_gained	TAT,TAT-AS1	1	0	1	0	0	0	1	0	0	metabolite measurement;coronary artery calcification	276.9		Pathogenic	NA	0	4	0
16	71967237	rs4788587	G	A	1	1	0	0	stop_gained	PKD1L3	1	0	1	0	0	0	1	0	0	fibrinogen measurement;attention deficit hyperactivity disorder, conduct disorder;prostate carcinoma	0.3693		Benign	0.174	0.1877	4	9
16	75252233	rs74024754	A	G	18	1	0	17	splice_donor_variant	RP11-331F4.5,BCAR1	1	0	1	0	0	0	1	0	0	pancreatic carcinoma;atrophic macular degeneration, age-related macular degeneration, wet macular degeneration;Crohn's disease	5.922		Benign	0.001	0.002877	10	9
16	81149720	rs59980974	T	A	5	3	0	2	stop_gained	PKD1L2	1	0	1	0	0	0	1	0	0	attention deficit hyperactivity disorder, conduct disorder	0.2041		Benign	0.0825	0.08258	10	9
17	7178539	17:7178539	G	A	9	4	0	5	stop_gained	ASGR1	1	0	1	0	0	0	1	1	0	alkaline phosphatase measurement	220.3		Pathogenic	NA	NA	10	9
17	7857256	rs144163075	C	T	18	1	0	17	stop_gained	CYB5D1,TMEM88,RP11-1099M24.6,NAA38,KDM6B	1	0	1	0	0	0	1	0	0	body height	5.259;1.348;1.914;4.765		Benign	0.0139	0.01496	4	9
17	9656501	rs61745532	G	A	4	1	0	3	stop_gained	USP43	1	0	1	0	0	0	1	0	0		1.76		Benign	0	0.0001114	10	9
17	21295717	rs372785008	C	T	13	1	3	9	stop_gained	MAP2K3	1	0	1	0	0	0	1	0	0		19.18		Benign	0	0	10	9
17	35445639	rs8072510	G	T	11	7	0	4	stop_gained	SLFN13	1	0	1	0	0	0	1	0	0		0.3904		Benign	0.1024	0.1049	4	9
17	44708840	CS134298	G	T	9	6	0	3	splice_donor_variant	DBF4B	1	0	1	0	0	0	1	0	0		0.5215	Autism_spectrum_disorder	Benign	0.005	0.01402	10	9
17	44850330	17:44850330	A	G	15	4	0	11	splice_acceptor_variant	EFTUD2,HIGD1B	1	0	1	0	0	0	1	1	0		5.908;0.1128		Pathogenic	NA	NA	10	9
17	60426337	rs751016990	G	A	6	2	0	4	splice_donor_variant	USP32,C17orf64	1	0	1	0	0	0	1	0	0		2.949;0		Pathogenic	NA	0.0001146	4	0
17	61590592	rs17610181	G	A	1	1	0	0	stop_gained	NACA2	1	0	1	0	0	0	1	0	0	osteoarthritis;body height	0		Benign	0.1471	0.1486	4	9
17	69153832	CM118828	G	A	9	1	3	5	stop_gained	ABCA10	1	0	1	0	0	0	1	0	0	smoking behavior, gene methylation measurement	0.9738	Potential_protein_deficiency	Benign	0.0656	0.05189	4	0
17	78204826	rs138105144	A	G	13	6	0	7	splice_acceptor_variant	AFMID	1	0	1	0	0	0	1	0	0		36.08		Pathogenic	0.001	0.002428	4	9
17	78692495	17:78692495	T	C	11	4	1	6	splice_acceptor_variant	CYTH1,CTD-2357A8.2,RNU6-638P	1	0	1	0	0	0	1	1	0	unipolar depression, anxiety	8.9;0		Pathogenic	NA	NA	4	9
19	2876092	rs144545156	G	A	5	3	0	2	splice_acceptor_variant	ZNF556,AC006130.4,AC006130.1	1	0	1	0	0	0	1	0	0	t-tau:beta-amyloid 1-42 ratio measurement;cerebrospinal fluid biomarker measurement, t-tau measurement	0;0;0		Benign	0.004	0.005429	10	9
19	6426563	rs115373700	T	C	10	3	0	7	splice_acceptor_variant	SLC25A41,KHSRP	1	0	1	0	0	0	1	0	0		0.2099;14.8		Pathogenic	0	4.58e-05	10	9
19	9126293	rs61751875	G	A	2	1	0	1	stop_gained	OR7G3,OR7G15P	1	0	1	0	0	0	1	0	0		0		Benign	0.002	0.001514	10	9
19	9126587	rs17001893	G	A	2	1	0	1	stop_gained	OR7G3,OR7G15P	1	0	1	0	0	0	1	0	0		0		Benign	0	0.0001648	10	9
19	11866332	rs10420385	G	A	4	2	0	2	splice_donor_variant	ZNF439	1	0	1	0	0	0	1	0	0		0.3604		Benign	0	0.0002399	0	9
19	14028325	rs146486931	C	T	4	2	0	2	stop_gained	IL27RA,CTB-55O6.4,RLN3	1	0	1	0	0	0	1	0	0	response to vaccine;energy intake	0.4822;0;0		Pathogenic	0	7.57e-05	10	9
19	16744622	rs113728633	G	T	6	5	0	1	stop_gained	NWD1	1	0	1	0	0	0	1	0	0		0.005089		Pathogenic	0	0	4	9
19	16797887	rs75912350	G	A	7	6	0	1	splice_donor_variant	CTD-2538G9.6,NWD1	1	0	1	0	0	0	1	0	0		0;0.005089		Pathogenic	0	0	10	9
19	16975086	rs141406440	C	T	5	2	0	3	splice_donor_variant	CPAMD8	1	0	1	0	0	0	1	0	0	multiple sclerosis;Crohn's disease	0.1677		Benign	0	8.94e-05	10	9
19	22976233	19:22976233	G	C	2	1	0	1	stop_gained	ZNF728	1	0	1	0	0	0	1	1	0	Bronchopulmonary dysplasia	0		Pathogenic	NA	NA	0	0
19	35227988	rs35001809	C	T	2	1	0	1	stop_gained	FAM187B,FAM187B2P	1	0	1	0	0	0	1	0	0		0.01616		Benign	0.0398	0.03197	10	9
19	44081057	19:44081057	G	T	3	1	0	2	stop_gained	RNU6-902P,AC084219.2,ZNF284	1	0	1	0	0	0	1	0	0		0;0.4249		Pathogenic	NA	0	10	9
19	50856310	rs7252245	G	A	16	1	0	15	splice_acceptor_variant	KLK3	1	0	1	0	0	0	1	0	0	celiac disease;prostate carcinoma;cancer biomarker measurement;cancer aggressiveness measurement, Gleason score measurement, prostate carcinoma;prostate specific antigen measurement	0.07626		Benign	0.0209	0.01768	10	9
19	51079485	rs373580926	G	A	2	2	0	0	stop_gained	KLK14	1	0	1	0	0	0	1	0	0		0.1584		Pathogenic	0	0	10	9
19	51627678	rs8108078	G	A	4	4	0	0	stop_gained	SIGLEC5,AC018755.18	1	0	1	0	0	0	1	0	0	leprosy	0.1533		Benign	0.001	0.0004344	10	9
19	53636914	rs10409173	G	T	1	1	0	0	stop_gained	DPRX	1	0	1	0	0	0	1	0	0		0		Benign	0	0.0001501	10	9
19	57642097	rs146505315	T	A	9	7	0	2	stop_gained	ZNF211	1	0	1	0	0	0	1	0	0		2.105		Benign	0.004	0.005446	4	0
2	54057304	rs1363061	G	A	3	2	0	1	stop_gained	ACYP2	1	0	1	0	0	0	1	0	0	telomere length	1.793		Benign	0.0964	0	4	10
2	85694429	rs10181739	G	A	14	2	0	12	stop_gained	GNLY	1	0	1	0	0	0	1	0	0		2.019		Benign	0	0.0001054	10	10
2	98162976	CM134262	G	T	7	2	5	0	stop_gained	VWA3B	1	0	1	0	0	0	1	0	0		0.01944	Autism_spectrum_disorder	Benign	0.0408	0.0442	4	10
2	101422474	rs7589943	T	G	4	4	0	0	splice_acceptor_variant	RFX8	1	0	1	0	0	0	1	0	0		0.05509		Benign	0.0199	0.01383	10	10
2	166409937	rs62622799	T	C	4	4	0	0	splice_acceptor_variant	SCN7A	1	0	1	0	0	0	1	0	0	amyotrophic lateral sclerosis	0.2432		Benign	0.0099	0.02789	4	10
2	169584491	rs2276611	G	A	8	4	0	4	splice_donor_variant	PPIG	1	0	1	0	0	0	1	0	0		5.954		Benign	0.1193	0.1095	10	10
2	208437603	CM134264	C	A	2	1	0	1	stop_gained	PTH2R	1	0	1	0	0	0	1	0	0	sporadic amyotrophic lateral sclerosis	0.06224	Autism_spectrum_disorder	Benign	0.0139	0.02034	4	10
2	219329636	rs16859790	C	A	3	3	0	0	splice_donor_variant	RESP18	1	0	1	0	0	0	1	0	0		0		Benign	0	0.0003441	10	10
2	233823665	rs17868361	G	A	3	1	1	1	splice_donor_variant	MROH2A	1	0	1	0	0	0	1	0	0	HIV-1 infection, bilirubin measurement	0.4343		Benign	0.161	0.1671	10	10
20	6097571	CM040275	C	A	3	2	0	1	stop_gained	FERMT1	1	0	1	0	0	0	1	0	0	smooth surface dental caries	0.07043	Kindler_syndrome	Pathogenic	NA	0.0001199	4	9
20	45704917	rs73908189	C	A	4	2	0	2	splice_donor_variant	WFDC10B,WFDC13,MIR3617	1	0	1	0	0	0	1	0	0		0;0;0		Benign	0	3e-05	10	9
21	44591702	rs233303	G	T	5	1	0	4	stop_gained	TSPEAR,KRTAP10-6	1	0	1	0	0	0	1	0	0	Corticobasal degeneration	0.203;0		Benign	0.2107	0.2375	0	10
21	44807038	21:44807038	C	T	6	1	3	2	stop_gained	LINC01424,SUMO3	1	0	1	0	0	0	1	1	0		17.22		Pathogenic	NA	NA	10	10
22	36160720	rs11089781	G	A	20	11	0	9	stop_gained	APOL3	1	0	1	0	0	0	1	0	0	response to carboplatin, response to paclitaxel, response to antineoplastic agent	4.85		Benign	0.001	0.0002847	10	10
22	37723313	rs778529950	C	T	4	1	0	3	stop_gained	RP1-37E16.12,TRIOBP	1	0	1	0	0	0	1	0	0	optic cup area measurement	2.265		Pathogenic	NA	1.5e-05	10	10
3	31989506	rs4639011	C	T	3	1	0	2	stop_gained	OSBPL10,ZNF860	1	0	1	0	0	0	1	0	0	peripheral arterial disease;periodontitis;periodontitis	0.199;0.01665		Benign	0.0179	0.01518	10	10
3	48423603	rs764417958	G	A	8	4	0	4	stop_gained	PLXNB1	1	0	1	0	0	0	1	0	0		29.76		Pathogenic	NA	1.51e-05	10	10
3	49684379	rs142690032	G	A	29	2	0	27	stop_gained	APEH,MST1,AC099668.5	1	0	1	0	0	0	1	0	0	ulcerative colitis;ulcerative colitis;sclerosing cholangitis;inflammatory bowel disease;Crohn's disease	18.05;211.9		Benign	0.0089	0.0161	0	10
3	108428833	rs61744539	G	A	2	1	0	1	stop_gained	MYH15	1	0	1	0	0	0	1	0	0	hematological measurement;airway responsiveness measurement, chronic obstructive pulmonary disease	0.005493		Pathogenic	0.003	0.004573	4	10
3	130468818	rs115375867	G	T	5	5	0	0	stop_gained	COL6A5	1	0	1	0	0	0	1	0	0	body mass index	0		Benign	0.001	0.01157	10	10
3	184035176	rs77099580	A	C	4	1	0	3	splice_acceptor_variant	HTR3D	1	0	1	0	0	0	1	0	0	anterior chamber depth measurement;unipolar depression;body mass index	0		Benign	0.0447	0.03898	4	10
4	161885	rs7692722	T	A	2	2	0	0	stop_gained	ZNF718	1	0	1	0	0	0	1	0	0		0.4294		Benign	0	1.53e-05	10	10
4	670047	rs61734864	A	G	15	2	3	10	splice_acceptor_variant	PDE6B,ATP5I,MYL5	1	0	1	0	0	0	1	0	0		0.07819;67.72;3.092		Benign	0	1.5e-05	10	10
4	950422	rs34884217	A	C	22	4	14	4	splice_acceptor_variant	TMEM175	1	0	1	0	0	0	1	0	0	Parkinson's disease;primary biliary cirrhosis;type II diabetes mellitus	15.51		Benign	0.0964	0.1048	4	10
4	70033205	CM940961	T	A	6	3	0	3	stop_gained	HTN3	1	0	1	0	0	0	1	0	0		0	Histatin_2_deficiency	Benign	0	0.0001801	10	10
4	152770164	rs34696355	G	A	2	1	0	1	stop_gained	ARFIP1,TIGD4	1	0	1	0	0	0	1	0	0		3.479;0.03621		Pathogenic	0.003	0.003926	4	10
5	77620503	rs35707197	A	T	2	1	0	1	stop_gained	WDR41	1	0	1	0	0	0	1	0	0	brain measurement	1.947		Benign	0.0119	0.01882	4	8
5	93881538	5:93881538	G	A	7	5	0	2	stop_gained	FAM172A	1	0	1	0	0	0	1	1	0		1.278		Pathogenic	NA	NA	10	10
5	94694908	5:94694908	G	T	4	1	0	3	stop_gained	SLF1	1	0	1	0	0	0	1	0	0				Pathogenic	NA	1.51e-05	4	10
5	127052671	rs144574032	T	C	7	7	0	0	splice_acceptor_variant	C5orf63	1	0	1	0	0	0	1	0	0		0.4997		Pathogenic	0	0	10	10
6	3127410	rs2231365	T	C	10	9	0	1	splice_donor_variant	BPHL	1	0	1	0	0	0	1	0	0		10.85		Benign	0	0.0002253	10	10
6	11770029	rs184497023	A	G	7	2	0	5	splice_donor_variant	ADTRP	1	0	1	0	0	0	1	0	0		0.1473		Benign	0	0.0001178	10	10
6	29440178	rs17184009	C	T	4	3	0	1	stop_gained	OR10C1,OR11A1	1	0	1	0	0	0	1	0	0	response to diisocyanate, asthma	0;0		Benign	0.0089	0.00604	10	10
6	32394744	rs28362675	C	A	5	1	2	2	stop_gained	BTNL2,HCG23	1	0	1	0	0	0	1	0	0	Frontotemporal dementia;prostate carcinoma;hepatitis C induced liver cirrhosis;response to vaccine;membranous glomerulonephritis;waist-hip ratio, body mass index;asthma;Crohn's disease;Vitiligo;HIV-1 infection;osteoarthritis, knee;multiple sclerosis;coronary heart disease;serum IgG measurement, response to dietary antigen;biliary liver cirrhosis;ulcerative colitis;waist-hip ratio;multiple scleros…	0;0.02533		Benign	0.003	0.008986	10	10
6	33080535	rs2567284	G	A	13	3	0	10	splice_donor_variant	HLA-DPA1,HLA-DPB1,RPL32P1	1	0	1	0	0	0	1	0	0	IGA glomerulonephritis;Sjogren syndrome;chronic hepatitis B infection;myositis;systemic scleroderma;kidney disease;hepatitis B infection;IGA glomerulonephritis;Sjogren syndrome;response to vaccine;chronic hepatitis B infection;myositis;systemic scleroderma;Wegener's granulomatosis;aspirin induced asthma;kidney disease;hepatitis B infection	5.844;3.754;0		Benign	0.008	0.02046	10	10
6	35747378	rs139872715	C	T	3	3	0	0	stop_gained	ARMC12	1	0	1	0	0	0	1	0	0		1.111		Pathogenic	NA	3e-05	10	10
6	73309615	rs16883571	G	A	3	1	0	2	stop_gained	KHDC1	1	0	1	0	0	0	1	0	0		0.01835		Benign	0.0746	0.1032	10	10
6	154039434	rs17174638	C	T	18	3	0	15	stop_gained	OPRM1	1	0	1	0	0	0	1	0	0	hypertension;lipoprotein A measurement	0		Benign	0	0.0001207	10	10
6	155168917	rs3763201	G	A	7	2	0	5	splice_donor_variant	TIAM2	1	0	1	0	0	0	1	0	0	lipoprotein A measurement	0.07588		Benign	0.003	0.00337	10	10
6	169226179	rs555457120	C	T	4	2	0	2	splice_donor_variant	XXyac-YX65C7_A.2,THBS2	1	0	1	0	0	0	1	0	0	urinary metabolite measurement;blood copper measurement	0.1073;1.668		Pathogenic	0	3.02e-05	0	0
6	169670663	rs201671423	G	T	8	1	0	7	stop_gained	WDR27	1	0	1	0	0	0	1	0	0	type I diabetes mellitus	1.721		Pathogenic	0	0.0002997	4	10
7	23717543	rs6945306	G	C	11	1	5	5	splice_acceptor_variant	STK31,PCMTD1P3	1	0	1	0	0	0	1	0	0		0.08409;0		Benign	NA	0.305	4	10
7	64069610	rs117420777	G	A	1	1	0	0	splice_donor_variant	ZNF727	1	0	1	0	0	0	1	0	0		0.02302		Benign	0.0229	0.01916	4	10
7	156675865	CS134285	T	C	10	6	0	4	splice_donor_variant	RNF32,LMBR1	1	0	1	0	0	0	1	0	0	schizophrenia	0.2406;1.59	Autism_spectrum_disorder	Benign	0.0447	0.03021	10	10
8	19084520	rs77799476	C	A	3	1	0	2	stop_gained	PSD3,RP11-1080G15.1	1	0	1	0	0	0	1	0	0	type I diabetes mellitus, urinary albumin excretion rate;brain serotonin transporter measurement, response to paclitaxel;neutrophil count;urate measurement, overweight body mass index status;bone density;cognitive impairment, cognitive decline measurement	2.509;0.009797		Benign	0	0	10	10
8	39749311	rs73676913	C	G	5	5	0	0	splice_donor_variant	ADAM2	1	0	1	0	0	0	1	0	0		0		Pathogenic	0	0	10	10
8	109459837	CS134368	G	C	1	1	0	0	splice_donor_variant	PKHD1L1	1	0	1	0	0	0	1	0	0	urinary metabolite measurement	0.05827	Autism_spectrum_disorder	Benign	0.0417	0.05116	4	10
9	21481484	CM140171	G	A	2	1	0	1	stop_gained	MIR31HG,IFNE	1	0	1	0	0	0	1	0	0	bone mineral content measurement	0;0	Intracerebral_haemorrhage_increased_risk	Benign	0.003	0.003823	10	10
9	108990731	9:108990731	G	A	4	2	0	2	stop_gained	CTNNAL1,RNA5-8SP3	1	0	1	0	0	0	1	1	0		4.059;0		Pathogenic	NA	NA	4	10
9	133154023	rs34903033	C	T	7	1	2	4	stop_gained	GBGT1,RALGDS	1	0	1	0	0	0	1	0	0		0.2576;2.234		Pathogenic	0.001	0.0004391	10	10
X	19371380	rs143877870	G	A	4	1	0	3	stop_gained	MAP3K15	1	0	1	0	0	0	1	0	0		0.005371		NA	NA	2.09e-05	4	10
X	85107644	CM0910064	C	T	2	2	0	0	stop_gained	SATL1	1	0	1	0	0	0	1	0	0		1.046	Potential_protein_deficiency	NA	0	0.0001667	10	10
X	107981668	CS134668	C	T	2	1	0	1	splice_donor_variant	TEX13B,NLRP3P	1	0	1	0	0	0	1	0	0		0	Autism_spectrum_disorder	NA	0	0.0001721	10	10
21	26843747	rs370850	C	T	6	1	0	5	stop_gained	ADAMTS1	4	4	12	1	0	1	1	0	0		6.32		Benign	0.7376	0.7577	10	10
5	135446760	rs12520799	T	A	3	1	0	2	stop_gained	TIFAB,CTB-138E5.1,DCANP1	5	2	9	1	0	1	1	0	0		0.006176;0		Benign	0.5149	0.4649	10	10
8	98193384	rs3735887	C	T	5	1	0	4	splice_donor_variant	NIPAL2,RNU6-914P	2	4	10	1	0	1	1	0	0	response to hydrochlorothiazide, fasting blood glucose measurement	1.821		VOUS	0.5	0.4982	10	10
2	41938614	rs10192292	C	T	2	1	0	1	splice_acceptor_variant	AC104654.2,C2orf91	6	1	8	1	0	1	1	0	0		0.0542;0		Benign	0.2773	0.2505	10	10
1	205256329	rs1172147	G	A	8	1	0	7	splice_acceptor_variant	TMCC2	7	0	7	1	0	1	1	0	0	platelet count;mean platelet volume	0.1363		Benign	0.3807	0.3855	10	10
11	66560624	CM990112	C	T	9	2	0	7	stop_gained	ACTN3,CTD-3074O7.2,CTSF	5	1	7	1	0	1	1	0	0	bipolar disorder;airway imaging measurement;bipolar disorder	0.02028;0;22.53	Alpha_actin_3_deficiency	VOUS	0.4344	NA	10	9
16	81208593	rs7499011	G	A	3	3	0	0	stop_gained	PKD1L2	3	2	7	1	0	1	1	0	0	attention deficit hyperactivity disorder, conduct disorder	0.2041		Benign	0.3837	0.3839	10	9
5	1240642	CM086962	C	G	1	1	0	0	stop_gained	SLC6A18	7	0	7	1	0	1	1	0	0	pancreatic carcinoma	0	Reduced_surface_expression	Benign	NA	0.3778	10	10
11	70383065	rs552282	G	A	10	1	0	9	stop_gained	AP000487.5,PPFIA1	6	0	6	1	0	1	1	0	0		0.1044;3.093		Benign	0.3479	0.3261	10	9
11	124250452	rs4268525	C	G	1	1	0	0	stop_gained	OR8G1	5	1	7	1	0	1	1	0	0		0		VOUS	0.4473	NA	9	9
17	62746863	rs17746153	A	G	6	1	0	5	splice_donor_variant	MARCH10	4	1	6	1	0	1	1	0	0		0		Benign	0.2932	0.3089	10	9
X	55146104	rs1047054	G	A	8	3	0	5	stop_gained	RP11-266I3.9,FAM104B	6	0	6	1	0	1	1	0	0		1.632		NA	NA	7.03e-05	7	0
17	4900416	rs35400274	G	A	14	1	0	13	stop_gained	MINK1,CHRNE,C17orf107	3	1	5	1	0	1	1	0	0		9.531;2.559;1.038		Pathogenic	0.1511	0.1542	10	9
20	18161818	rs80113248	A	G	3	2	1	0	splice_acceptor_variant	CSRP2BP	1	2	5	1	0	1	1	0	0	anorexia nervosa	2.756		Benign	0.0656	0.07002	10	9
7	100960609	rs79874934	C	T	5	3	0	2	stop_gained	MUC3A,RP11-395B7.2	5	0	5	1	0	1	1	1	0		7.391;0.1016		Benign	NA	NA	0	6
1	5875102	CS057899	T	A	8	5	0	3	splice_acceptor_variant	NPHP4	4	0	4	1	0	1	1	0	0	QT interval;response to paclitaxel	0.7906	Altered_splicing	VOUS	0.1889	NA	10	10
1	48242556	rs850763	G	T	9	3	0	6	stop_gained	SLC5A9	4	0	4	1	0	1	1	0	0		4.131		Benign	0.1581	0.1664	10	10
16	28835545	rs55719896	G	A	23	1	9	13	splice_acceptor_variant	ATXN2L,RP11-24N18.1	4	0	4	1	0	1	1	0	0	self reported educational attainment;autoimmune thyroid disease, type I diabetes mellitus, Common variable immunodeficiency, chronic childhood arthritis, ankylosing spondylitis, psoriasis, celiac disease, ulcerative colitis, Crohn's disease, autoimmune disease, systemic lupus erythematosus;body mass index	17.59;0		Benign	0.329	0.3819	10	9
18	8809447	rs632423	G	C	10	2	0	8	splice_acceptor_variant	MTCL1	5	0	5	1	0	1	1	0	0				Benign	0.3211	0.3424	10	9
19	22514375	rs12609304	G	A	2	1	0	1	stop_gained	ZNF98	4	0	4	1	0	1	1	0	0	response to statin;dental caries	0		Benign	0.1292	0.3095	4	9
19	50856241	rs11573	T	C	16	1	12	3	splice_donor_variant	KLK3	4	0	4	1	0	1	1	0	0	celiac disease;prostate carcinoma;cancer biomarker measurement;cancer aggressiveness measurement, Gleason score measurement, prostate carcinoma;prostate specific antigen measurement	0.07626		Benign	0.4195	0.4125	10	9
20	32943738	rs13045180	C	T	1	1	0	0	stop_gained	EFCAB8	5	0	5	1	0	1	1	0	0		0.02847		Benign	0.2058	NA	10	9
3	114236340	rs3732781	A	C	6	3	0	3	stop_gained	ZNF80,RP11-553L6.2,RP11-553L6.3	1	2	5	1	0	1	1	0	0		0.04803;0;0		Benign	0.2803	0.2784	10	10
6	32530124	rs79192142	C	T	1	1	0	0	splice_donor_variant	HLA-DRB5	1	1	3	1	0	1	1	0	0	ulcerative colitis;Frontotemporal dementia;Alzheimers disease;Sjogren syndrome;Crohn's disease;prostate carcinoma;antinuclear antibody measurement;chronic lymphocytic leukemia;hypothyroidism;lymphoma;Parkinson's disease;Vogt-Koyanagi-Harada disease	0.7601		Benign	NA	0.362	0	5
6	41071106	rs13191323	C	T	18	2	0	16	stop_gained	NFYA,OARD1	5	0	5	1	0	1	1	0	0		3.755;4.367		Benign	0.1869	0.225	10	10
9	122628962	rs1476860	G	A	5	3	0	2	stop_gained	OR1B1,RP11-64P14.7	3	1	5	1	0	1	1	0	0		0;0		Benign	0.2763	0.2838	10	10
9	136740043	rs9886752	G	A	16	3	0	13	stop_gained	RP11-216L13.16,LCN6,LCN10	4	0	4	1	0	1	1	0	0		0.08228;0.1821		Benign	0.1491	0.2181	10	10
1	20175089	rs12139100	G	A	3	2	0	1	stop_gained	PLA2G2C	4	0	4	1	0	1	1	0	0		0.01012		Benign	0.1839	0.1887	10	10
11	33699576	rs73480985	G	A	7	1	0	6	stop_gained	RP4-541C22.5,CD59,C11orf91	1	1	3	1	0	1	1	0	0		0.02501;31.5;0.03007		Benign	0.0179	0.03603	10	9
17	4558453	rs7215121	G	A	10	1	0	9	stop_gained	GGT6,MYBBP1A	4	0	4	1	0	1	1	0	0		0.1141;5.695		Benign	0.3986	0.4094	10	9
2	227611424	rs2176186	C	T	2	1	0	1	stop_gained	C2orf83	2	1	4	1	0	1	1	0	0	response to vaccine, cytokine measurement	0		Benign	0.2753	0.3004	10	10
20	63355597	rs2273500	T	C	11	2	0	9	splice_acceptor_variant	CHRNA4,RP11-261N11.8	3	0	3	1	0	1	1	0	0	chronic obstructive pulmonary disease;nicotine dependence;emphysema imaging measurement	14.7;1.369		Benign	0.1461	0.1749	10	9
3	194341178	rs4974539	G	A	2	2	0	0	stop_gained	CPN2	2	1	4	1	0	1	1	0	0		67.38		Benign	0.3509	0.3974	10	10
4	1093699	rs60035268	G	A	9	1	0	8	stop_gained	RNF212	1	1	3	1	0	1	1	0	0	recombination rate	0.05701		Benign	0.165	0.1166	10	10
4	15480736	rs1861050	C	T	11	3	0	8	stop_gained	CC2D2A	3	0	3	1	0	1	1	0	0	low density lipoprotein cholesterol measurement	0.3269		Benign	0.0417	0.04197	10	10
6	35920290	rs662713	G	C	10	1	0	9	stop_gained	SRPK1	2	1	4	1	0	1	1	0	0		3.809		Benign	0.3221	0.4594	10	10
7	100779751	CS134386	G	A	8	8	0	0	splice_donor_variant	ZAN	3	0	3	1	0	1	1	0	0		0.02704	Autism_spectrum_disorder	Benign	0.332	0.4092	10	10
X	152728157	rs796367357	G	C	4	3	0	1	stop_gained	CSAG1	1	1	3	1	0	1	1	0	0		0		NA	NA	NA	0	10
1	223111858	CM034621	G	A	3	2	0	1	stop_gained	TLR5	2	0	2	1	0	1	1	0	0		0.3779	Legionnaires_disease_association_with	Benign	0.0606	0.05939	10	10
11	5755254	rs4910844	A	T	3	1	0	2	stop_gained	OR52N4,TRIM5	2	0	2	1	0	1	1	0	0	DNA methylation	0.05267;4.081		Benign	0.2783	0.2444	10	9
11	48245184	rs7120775	C	T, G	6	3	0	3	stop_gained	OR4X2	2	0	2	1	0	1	1	0	0		0		Benign	NA	0.1302	10	9
13	30956872	rs12857479	G	A	3	2	0	1	splice_acceptor_variant	TEX26	3	0	3	1	0	1	1	0	0		0.0263		Benign	0.3628	0.3771	10	9
16	55871764	rs72810507	C	T	9	7	0	2	splice_acceptor_variant	CES5A	2	0	2	1	0	1	1	0	0	blood copper measurement	1.078		Benign	0.1233	NA	10	9
17	41041247	rs3213755	G	A	1	1	0	0	stop_gained	KRTAP1-1	2	0	2	1	0	1	1	0	0		0		Benign	NA	0.1573	10	9
17	41054930	rs201126380	C	T	3	2	0	1	stop_gained	KRTAP2-3,KRTAP2-2	2	0	2	1	0	1	1	0	0		0;0		Benign	NA	0.06351	0	0
17	76081716	rs1043149	C	T	22	1	0	21	stop_gained	ZACN,GALR2,EXOC7	2	0	2	1	0	1	1	0	0		0.009545;0.05057;8.341		Benign	0.1899	0.1698	10	9
4	99143175	rs3919370	A	T	12	5	0	7	stop_gained	RP11-696N14.1,ADH4	3	0	3	1	0	1	1	0	0	serum metabolite measurement;alcohol dependence;esophageal carcinoma	0.3431;283		Benign	0.2773	0.2923	10	10
5	37687908	rs4371784	A	G	4	1	0	3	splice_acceptor_variant	WDR70	3	0	3	1	0	1	1	0	0		2.386		Benign	0.3211	0.3049	10	10
6	132538470	CM034133	A	T	1	1	0	0	stop_gained	TAAR9	2	0	2	1	0	1	1	0	0		0	TRAR3_null_allele	VOUS	0.2565	NA	10	10
1	22953998	rs138431960	G	T	2	2	0	0	stop_gained	LACTBL1	1	0	1	1	0	1	1	0	0		0		Benign	0.0179	0.01924	10	10
1	27362252	rs55841735	T	C	6	4	0	2	splice_acceptor_variant	MAP3K6	1	0	1	1	0	1	1	0	0		2.741		Benign	0.007	0.00456	10	10
1	63623761	rs77043134	G	A	3	1	0	2	splice_donor_variant	PGM1	1	0	1	1	0	1	1	0	0	alcohol drinking;type I diabetes mellitus	42.49		Benign	0.0139	0.0161	10	10
1	226065818	rs765854461	G	A	5	1	0	4	stop_gained	RP11-396C23.4,H3F3A	1	0	1	1	0	1	1	0	0		0.07026;2.022		Benign	NA	0	10	10
10	27399172	CM134375	G	A	2	2	0	0	stop_gained	PTCHD3	1	0	1	1	0	1	1	0	0	body mass index, fasting blood insulin measurement;response to lamotrigine, maculopapular eruption, epilepsy	0	Autism_spectrum_disorder	Benign	0.006	0.009683	10	9
11	99819645	rs12292659	C	T	6	4	0	2	stop_gained	CNTN5	1	0	1	1	0	1	1	1	0	mental or behavioural disorder;atrial fibrillation;physical activity;sporadic amyotrophic lateral sclerosis;alcohol dependence;pathological myopia;bipolar disorder, response to lithium ion;response to vaccine, cytokine measurement;volumetric brain MRI	0.002546		Benign	NA	NA	8	7
11	108272531	CS992442	G	A	4	3	0	1	splice_acceptor_variant	ATM	1	0	1	1	0	1	1	0	0	rheumatoid arthritis;melanoma;response to metformin;gastric carcinoma;gastric adenocarcinoma	2.102	Ataxia_telangiectasia	Pathogenic	NA	1.5e-05	10	9
12	10118488	CM094546	A	C	10	4	0	6	stop_gained	CLEC7A	1	0	1	1	0	1	1	0	0		0.985	Candida_colonisation_in_hematopoietic_stem_cell_transplantees	Benign	0.0706	0.07486	10	9
12	11308868	rs12829245	G	A	4	4	0	0	stop_gained	PRB4	2	0	2	1	0	1	1	0	0		0		Benign	NA	0.1785	0	9
13	51799537	rs373591025	G	A	7	1	0	6	stop_gained	RP11-327P2.5,DHRS12	1	0	1	1	0	1	1	0	0		0.3583;4.238		Pathogenic	NA	0.0002253	10	9
15	41870269	CM134380	G	A	2	1	0	1	stop_gained	SPTBN5,MIR4310	1	0	1	1	0	1	1	0	0		0.5321;0	Autism_spectrum_disorder	Benign	0.0358	0.05818	10	9
17	7387376	rs7220814	A	G	23	3	0	20	splice_acceptor_variant	TMEM256-PLSCR3,TNK1	1	0	1	1	0	1	1	0	0		4.536;1.836		Benign	0.0686	0.08147	10	9
17	80422204	CS134301	A	G	29	14	0	15	splice_acceptor_variant	MIR4730,ENDOV	1	0	1	1	0	1	1	0	0		0;1.768	Autism_spectrum_disorder	Benign	0.0368	0.04192	10	9
18	49954437	rs752830588	T	G	2	2	0	0	splice_acceptor_variant	MYO5B	1	0	1	1	0	1	1	0	0		2.239		Pathogenic	NA	1.5e-05	10	9
19	12318968	rs112896133	G	A	4	1	0	3	stop_gained	ZNF563	1	0	1	1	0	1	1	0	0		1.74		Benign	0.0089	0.01124	10	9
19	38949793	rs547419248	C	T	8	1	0	7	splice_donor_variant	FBXO17,CTC-360G5.8	1	0	1	1	0	1	1	0	0		12.97		Benign	0.0089	0	10	9
19	39125881	rs4803206	T	C	8	1	0	7	splice_donor_variant	PAK4	2	0	2	1	0	1	1	0	0		3.562		Benign	0.2366	0.5	10	9
19	50959198	rs77760094	G	A	11	1	4	6	stop_gained	CTB-147C22.6,CTB-147C22.8,KLK6	1	0	1	1	0	1	1	0	0		0;0		Benign	0.003	0.00414	10	9
19	54358584	rs111949142	T	A	22	1	0	21	stop_gained	LAIR1	1	0	1	1	0	1	1	0	0		0.5648		Benign	0.159	0.1464	10	9
2	28999180	2:28999180	G	C	3	2	0	1	splice_acceptor_variant	FAM179A	1	0	1	1	0	1	1	1	0	diastolic blood pressure, alcohol drinking;unipolar depression	0.0524		Pathogenic	NA	NA	10	10
3	9833230	rs115917139	C	T	25	3	0	22	stop_gained	ARPC4-TTLL3,TTLL3,RPUSD3	1	0	1	1	0	1	1	0	0		3.036;5.046		Benign	0.0408	0.04189	10	10
3	172764414	rs148663230	G	A	7	1	5	1	splice_donor_variant	ECT2	1	0	1	1	0	1	1	0	0	triglyceride measurement, high density lipoprotein cholesterol measurement	0.355		Pathogenic	0.001	0.001379	10	10
5	83353124	CS075240	G	A	4	2	2	0	splice_acceptor_variant	XRCC4	2	0	2	1	0	1	1	0	0	osteoarthritis biomarker measurement;response to diisocyanate, asthma;drug-induced agranulocytosis, response to clozapine;hypertension;type II diabetes mellitus	0.6414	Bladder_cancer_increased_risk_association_with	Benign	0.1402	0.122	10	10
6	116462456	rs117361304	T	G	6	1	0	5	splice_donor_variant	FAM26F,KRT18P22,RP1-93H18.6,Z84488.1	1	0	1	1	0	1	1	0	0	ulcerative colitis	0.5855;0;0		Benign	0.0915	0.08809	10	10
8	140686631	8:140686631	C	T	15	13	0	2	splice_donor_variant	PTK2	1	0	1	1	0	1	1	1	0	blood nickel measurement;response to interferon beta	2.358		Pathogenic	NA	NA	10	10
9	34372875	rs4879782	G	C	2	1	0	1	stop_gained	KIAA1161	2	0	2	1	0	1	1	0	0		12.34		VOUS	0.2326	NA	10	10
9	133154258	rs35898523	G	T	7	2	1	4	stop_gained	GBGT1,RALGDS	1	0	1	1	0	1	1	0	0		0.2576;2.234		Benign	0.0815	0.07446	10	10
10	32518506	rs41276068	G	T	8	4	0	4	splice_donor_variant	CCDC7	1	0	1	1	0	1	1	0	0	suicide behaviour measurement, bipolar disorder	0.3162		Benign	0.1004	0.09679	10	9
11	5967993	rs61730422	G	A	2	2	0	0	stop_gained	OR56A5	1	0	1	1	0	1	1	0	0				Benign	0.0755	0.1198	10	9
16	48096870	CM1212913	C	T	6	1	0	5	stop_gained	ABCC12	1	0	1	1	0	1	1	0	0	sporadic amyotrophic lateral sclerosis	0.0117	Potential_protein_deficiency	Benign	0.0308	0.03109	10	9
2	119367477	rs3731608	C	G	18	2	0	16	stop_gained	DBI,C2orf76	1	0	1	1	0	1	1	0	0	energy intake	96.41;1.066		Benign	0.1998	0.2193	4	10
12	112965870	rs61942233	C	T	5	1	0	4	stop_gained	OAS3,RP1-71H24.1	0	0	0	1	0	1	1	0	0	response to fenofibrate;alcohol drinking;high density lipoprotein cholesterol measurement	1.041;0		Benign	0.0109	0.01611	10	9
13	113404037	13:113404037	G	A	1	1	0	0	stop_gained	ADPRHL1	0	0	0	1	0	1	1	1	0		0.591		Benign	NA	NA	0	0
14	50881627	rs138523238	G	T	7	5	0	2	splice_donor_variant	PYGL,ABHD12B	0	0	0	1	0	1	1	0	0	acute lymphoblastic leukemia;psychosis	29.95;0.0284		Benign	0.008	0.01361	10	9
14	60008141	rs35427175	G	A	5	2	0	3	stop_gained	LRRC9,RP11-16B13.1	0	0	0	1	0	1	1	0	0		0.006279;0		Benign	0.0368	0.02376	10	9
17	47361422	CM134345	C	T	4	1	0	3	stop_gained	EFCAB13	0	0	0	1	0	1	1	0	0		0.4658	Autism_spectrum_disorder	Benign	0.0089	0.01124	10	9
19	5831623	CM940796	G	T	12	5	0	7	stop_gained	FUT6,NRTN	0	0	0	1	0	1	1	0	0	serum carcinoembryonic antigen measurement;vitamin B12 measurement;N-glycan measurement;cancer biomarker measurement;atrophic macular degeneration, age-related macular degeneration, wet macular degeneration;N-glycan measurement;atrophic macular degeneration, age-related macular degeneration, wet macular degeneration	2.922;4.41	Fucosyltransferase_deficiency	Benign	0.002	0.006764	10	9
19	21744960	rs187140552	G	T	5	5	0	0	stop_gained	ZNF100	0	0	0	1	0	1	1	0	0		0.3323		Pathogenic	0.002	0.001545	0	9
19	45768113	rs141944211	C	T	24	1	0	23	splice_acceptor_variant	SIX5,AC074212.6,BHMG1,DMPK,AC074212.5	0	0	0	1	0	1	1	0	0		5.659;1.145;3.916;3.67		Benign	0.003	0.004364	10	9
19	54508046	rs61737751	C	T	4	4	0	0	stop_gained	LAIR2	0	0	0	1	0	1	1	0	0		0		Benign	0.0527	0.04095	10	9
20	45304708	rs2233091	G	A	8	5	0	3	stop_gained	RBPJL,MATN4	0	0	0	1	0	1	1	0	0		0.0239;0.03307		Pathogenic	0.001	0.001734	4	9
5	75666984	rs534392284	C	T	3	1	0	2	stop_gained	ANKDD1B	0	0	0	1	0	1	1	0	0		0.0812		Pathogenic	0	0	10	10
6	28230344	rs76542212	C	T	8	1	0	7	stop_gained	ZSCAN9	0	0	0	1	0	1	1	0	0		1.535		Benign	0.0626	0.0524	10	10
6	132617703	CM134279	C	T	2	2	0	0	stop_gained	TAAR2	0	0	0	1	0	1	1	0	0		0	Autism_spectrum_disorder	Benign	0.0109	0.02245	10	10
6	138876471	rs79069095	G	C	5	3	0	2	splice_acceptor_variant	RP3-509I19.6,ECT2L	0	0	0	1	0	1	1	0	0	colorectal cancer, endometrial neoplasm	0;0.03429		Pathogenic	0	0	10	10
8	142682113	rs138377917	G	A	9	1	0	8	stop_gained	PSCA,JRK	0	0	0	1	0	1	1	0	0	bladder carcinoma;duodenal ulcer;gastric carcinoma;gastric adenocarcinoma	0.06956;0.8354		Benign	0.0258	0.0321	10	10
X	23915795	rs62584865	G	A	2	2	0	0	splice_donor_variant	CXorf58	0	0	0	1	0	1	1	0	0		0.01835		NA	0.006	0.01676	10	10
11	60405887	rs4938941	A	G	10	4	0	6	splice_acceptor_variant	MS4A14	2	5	12	2	0	2	1	0	0	forced expiratory volume, response to bronchodilator	0.4624		VOUS	0.6551	0.6805	10	9
1	158579702	rs863362	C	T	3	3	0	0	stop_gained	OR10X1	3	3	9	2	0	2	1	0	0		0		VOUS	0.4732	0.4644	10	10
19	48703417	CM950483	G	A	3	3	0	0	stop_gained	FUT2	1	4	9	0	1	2	1	0	0	autoimmune thyroid disease, type I diabetes mellitus, Common variable immunodeficiency, chronic childhood arthritis, ankylosing spondylitis, psoriasis, celiac disease, ulcerative colitis, Crohn's disease, autoimmune disease, systemic lupus erythematosus;serum gamma-glutamyl transferase measurement;homocysteine measurement;psoriasis;Crohn's disease;eye measurement;vitamin B12 measurement;bipolar d…	0.07289	Non-secretor_phenotype	VOUS	0.4414	0.4667	10	9
3	184036506	rs6443930	G	C	4	1	2	1	splice_donor_variant	HTR3D	5	2	9	0	1	2	1	0	0	anterior chamber depth measurement;unipolar depression;body mass index	0		VOUS	0.4712	0.449	10	10
5	176529176	rs2241584	G	A	8	1	0	7	stop_gained	RNF44	6	1	8	2	0	2	1	0	0	age at menopause	4.415		Benign	0.3817	0.3982	10	10
11	94492641	rs496797	C	T	20	1	0	19	splice_donor_variant	MRE11A,ANKRD49	6	1	8	0	1	2	1	0	0		1.312;2.446		Benign	0.4642	0.5181	10	9
17	21295771	rs4442881	T	A	13	4	0	9	splice_donor_variant	MAP2K3	8	0	8	2	0	2	1	1	0		19.18		Benign	NA	NA	10	9
17	21300898	rs55796947	C	T	11	6	0	5	stop_gained	MAP2K3	8	0	8	2	0	2	1	1	0		19.18		Benign	NA	NA	10	9
21	30371809	rs877346	A	T	3	1	0	2	stop_gained	MIR4327,KRTAP13-2	4	2	8	2	0	2	1	0	0		0;0		Benign	0.4483	0.4787	10	10
6	31157072	rs3130453	C	T	32	3	0	29	stop_gained	TCF19,CCHCR1	3	2	7	2	0	2	1	0	0	marginal zone B-cell lymphoma;Stevens-Johnson syndrome, toxic epidermal necrolysis;chronic hepatitis B infection;multiple myeloma;membranous glomerulonephritis;type II diabetes mellitus;hepatitis B infection;chronic obstructive pulmonary disease, surfactant protein D measurement;Stevens-Johnson syndrome, toxic epidermal necrolysis;prostate carcinoma;multiple myeloma;leukocyte count;response to re…	0.3958;2.723		Benign	0.4612	0.4917	10	10
8	123142457	rs10101626	G	T	7	4	0	3	splice_donor_variant	TBC1D31	5	1	7	2	0	2	1	0	0		0.3417		Benign	0.1948	0.1996	10	10
1	179889309	rs2245425	G	A	11	3	8	0	splice_acceptor_variant	TOR1AIP1	2	3	8	2	0	2	1	0	0		3.081		Benign	0.6064	0.6317	10	10
11	72685945	rs12805218	G	A	15	1	0	14	stop_gained	ARAP1-AS1,ARAP1	2	3	8	2	0	2	1	0	0	rheumatoid arthritis;insulin measurement;Sickle cell anemia, alloimmunization, response to red blood cell transfusion;type II diabetes mellitus;body mass index, fasting blood glucose measurement;body mass index	0;7.317		Benign	0.5567	0.5593	10	9
16	83949466	rs4782865	C	T	10	1	2	7	stop_gained	OSGIN1,RP11-505K9.4	3	2	7	2	0	2	1	0	0		27.68;0.3737		Benign	0.6332	0.614	10	9
4	155785330	rs1459853	G	A	7	1	0	6	splice_donor_variant	GUCY1B3	3	2	7	2	0	2	1	0	0	mean arterial pressure;systolic blood pressure;diastolic blood pressure	1.593		Benign	0.6103	0.7133	10	10
5	131165058	rs2278060	A	C	10	3	0	7	splice_donor_variant	HINT1	3	2	7	2	0	2	1	0	0		87.85		Benign	0.2714	0.269	10	10
6	32443258	rs8084	A	C	2	1	0	1	splice_acceptor_variant	HLA-DRA	5	1	7	2	0	2	1	0	0	Frontotemporal dementia;prostate carcinoma;response to vaccine;antinuclear antibody measurement;azoospermia;puberty, height growth measurement;asthma;Crohn's disease;Vitiligo;complement C4 measurement;multiple sclerosis;Vogt-Koyanagi-Harada disease;Cystic fibrosis, lung disease severity measurement;ulcerative colitis;systemic scleroderma;Hodgkins lymphoma;lymphoma;serum IgG measurement, response …	21.61		Benign	0.5865	0.5794	10	10
11	1017041	rs75482640	G	T	5	1	0	4	stop_gained	MUC6,AP2A2	6	0	6	2	0	2	1	0	0	chronic obstructive pulmonary disease, chronic bronchitis;Alzheimers disease	1.313;10.95		Pathogenic	NA	0.0003463	2	8
15	90220987	rs4932305	G	A	18	1	2	15	stop_gained	SEMA4B	3	1	5	2	0	2	1	0	0		11.49		Benign	0.1491	0.1693	10	9
4	168396128	rs3857035	C	T	6	1	5	0	splice_acceptor_variant	DDX60L	4	1	6	0	1	2	1	0	0	energy intake;non-alcoholic fatty liver disease, cirrhosis of liver	1.38		Benign	0.5596	0.5856	4	10
11	5422906	rs2647574	C	T	9	1	0	8	stop_gained	AC104389.28,OR51Q1,HBE1,HBG2	5	0	5	2	0	2	1	0	0	hemoglobin measurement, hemoglobin A2 measurement;hematocrit;hemoglobin measurement, fetal hemoglobin measurement;Hemoglobin E disease;mean corpuscular hemoglobin concentration;hemoglobin measurement, hemoglobin A2 measurement;Hemoglobin E disease;hemoglobin measurement, fetal hemoglobin measurement	0;0;0.05743;0.1204		Benign	0.3986	0.3888	10	9
3	27255305	rs1550769	C	G	5	2	0	3	splice_acceptor_variant	NEK10	3	1	5	0	1	2	1	0	0		0.07951		Benign	0.2734	0.3015	10	10
11	125837866	rs11220236	A	C	3	1	0	2	splice_acceptor_variant	PATE4	5	0	5	2	0	2	1	0	0	estrogen-receptor negative breast cancer, survival time	0		Benign	0.5775	0.6085	10	9
12	55247471	rs4522268	C	T	1	1	0	0	stop_gained	OR6C74	3	1	5	2	0	2	1	0	0	contrast sensitivity measurement	0		Benign	0.333	0.3177	10	9
12	109279405	rs2075438	G	A	4	1	0	3	stop_gained	FOXN4	4	0	4	0	1	2	1	0	0		0.05786		Benign	0.4871	0.5319	10	9
14	54530197	14:54530197	T	G	7	2	0	5	stop_gained	CGRRF1	4	0	4	2	0	2	1	0	0	dental caries	1.94		Pathogenic	NA	NA	3	6
6	32530128	rs71549219	G	A, T	2	1	0	1	stop_gained	HLA-DRB5	1	1	3	2	0	2	1	0	0	ulcerative colitis;Frontotemporal dementia;Alzheimers disease;Sjogren syndrome;Crohn's disease;prostate carcinoma;antinuclear antibody measurement;chronic lymphocytic leukemia;hypothyroidism;lymphoma;Parkinson's disease;Vogt-Koyanagi-Harada disease	0.7601		Benign	NA	0.304	0	3
7	12571627	rs6460967	T	C	5	1	0	4	splice_donor_variant	AC005281.2,SCIN	4	0	4	2	0	2	1	0	0		0;0.01209		Benign	0.5179	0.5538	10	10
19	49635854	19:49635854	T	G	2	2	0	0	splice_acceptor_variant	RRAS	3	0	3	2	0	2	1	1	0	schizophrenia	12.75		Pathogenic	NA	NA	0	0
3	108916126	rs10933973	C	A	3	1	2	0	splice_donor_variant	GUCA1C	3	0	3	0	1	2	1	0	0	pelvic organ prolapse	0		Benign	0.3042	0.3247	10	10
X	104040193	rs2301384	C	T	3	2	0	1	stop_gained	H2BFM	3	0	3	0	1	2	1	0	0		0		NA	0.3211	0.5045	10	10
16	82000205	rs11542462	G	A	3	2	0	1	stop_gained	SDR42E1	2	0	2	2	0	2	1	0	0		1.502		Benign	0.1511	0.1281	10	9
17	39908216	CS1414002	T	C	15	3	0	12	splice_acceptor_variant	GSDMB	2	0	2	0	1	2	1	0	0	systemic lupus erythematosus;asthma;nitric oxide exhalation measurement;allergy;leukocyte count;inflammatory bowel disease;neutrophil count;cervical carcinoma;biliary liver cirrhosis;childhood onset asthma	24.95	Altered_splicing	Benign	0.4652	0.4488	10	9
22	42128945	CS900241	C	T	21	5	0	16	splice_acceptor_variant	RP4-669P10.19,CYP2D6,NDUFA6-AS1	2	0	2	2	0	2	1	0	0	schizophrenia;unipolar depression, response to selective serotonin reuptake inhibitor	2.422;158.1;0.6229	Poor_metaboliser	Benign	0.1859	0.2308	7	10
14	94096919	rs79237142	C	T	12	1	0	11	stop_gained	IFI27L1	1	0	1	2	0	2	1	0	0		1.216		Benign	0.0994	0.1058	10	9
16	31094233	rs2884737	A	C	13	1	0	12	splice_donor_variant	RP11-196G11.3,RP11-196G11.1,VKORC1,PRSS53	0	1	2	2	0	2	1	0	0	response to anticoagulant;psoriasis vulgaris;psoriatic arthritis	63.68;8.3		Benign	0.2555	0.2724	10	9
5	69320252	rs10471773	G	A	7	3	0	4	stop_gained	CCDC125	1	0	1	2	0	2	1	0	0		4.693		Benign	0.0378	0.02182	10	10
9	136341069	rs59873903	C	A	3	1	0	2	stop_gained	GPSM1	1	0	1	0	1	2	1	0	0	type II diabetes mellitus	0.656		Benign	0.164	0.1844	10	10
22	36201698	rs9610445	A	C	12	8	0	4	splice_donor_variant	APOL4	1	0	1	2	0	2	1	0	0		0.247		Benign	0.1441	0.1339	0	10
11	102842429	rs782642043	A	T	3	2	0	1	splice_donor_variant	MMP3	0	0	0	2	0	2	1	0	0	matrix metalloproteinase measurement, Alzheimers disease, Alzheimer's disease biomarker measurement;response to bronchodilator, chronic obstructive pulmonary disease, FEV/FEC ratio;Alzheimers disease;response to bronchodilator, FEV/FEC ratio	0.02849		Benign	NA	0.04086	0	0
1	247949724	rs10888281	T	A	3	2	0	1	stop_gained	OR2L13,OR2L8	1	7	15	1	1	3	1	0	0		0;0		VOUS	0.9453	0.9164	10	10
11	48264679	CM074974	T	A	3	3	0	0	stop_gained	OR4X1	3	5	13	1	1	3	1	0	0		0	Altered_pulmonary_function_association_with	VOUS	0.7445	0.7552	10	9
X	35803010	rs4829392	C	T	5	5	0	0	stop_gained	MAGEB16	0	6	12	1	1	3	1	0	0		0		NA	0.4195	0.5501	10	10
17	54999625	rs11658717	G	A	5	1	3	1	splice_acceptor_variant	STXBP4	4	4	12	1	1	3	1	0	0	blood zinc measurement;age at menarche	0.2476		VOUS	0.7356	0.7237	10	9
17	69215890	rs11077414	A	G, T	12	4	0	8	stop_gained	ABCA10	5	3	11	1	1	3	1	0	0	smoking behavior, gene methylation measurement	0.9738		VOUS	NA	0.6636	10	9
17	8175711	rs8064449	G	C	11	1	0	10	stop_gained	RP11-599B13.7,TMEM107,SNORD118	3	4	11	1	1	3	1	0	0		0;0.5105		Benign	0.6561	0.6483	10	9
17	19675560	rs7216	A	T	21	5	10	6	splice_acceptor_variant	ALDH3A2,SLC47A2	2	4	10	1	1	3	1	0	0		33.16;0.03888		VOUS	0.5616	0.5554	10	9
18	63712604	CM074501	G	T	8	5	0	3	stop_gained	SERPINB11	2	4	10	1	1	3	1	0	0		0	Non-inhibitory_variant	Benign	NA	0.7194	10	9
22	19524402	rs885985	G	A	9	3	0	6	stop_gained	CDC45,CLDN5	2	4	10	1	1	3	1	0	0	cognitive impairment, cognitive decline measurement	0.1121;1.937		VOUS	0.5567	0.6353	10	10
8	124567749	rs6470252	C	T	13	1	0	12	stop_gained	MTSS1,NDUFB9	4	3	10	1	1	3	1	0	0	cognition	14.27;36.7		Benign	0.6968	0.6245	10	10
11	61398269	rs10897158	G	C	8	2	1	5	splice_acceptor_variant	CPSF7,TMEM216	6	2	10	1	1	3	1	0	0		19.96;1.493		VOUS	0.8549	0.8478	10	9
11	63290453	rs1790218	G	A	6	4	0	2	stop_gained	SLC22A10	5	2	9	1	1	3	1	0	0		5.197		VOUS	0.5537	0.5686	10	9
7	21543345	rs2285943	G	T	4	3	0	1	stop_gained	DNAH11	5	2	9	1	1	3	1	0	0	squamous cell carcinoma;brain volume measurement;lung carcinoma;multiple myeloma, monoclonal gammopathy;lung carcinoma, squamous cell carcinoma, gastric carcinoma;multiple myeloma;total cholesterol measurement;whole-brain volume;cognitive decline;low density lipoprotein cholesterol measurement	0.09207		VOUS	0.4901	0.515	10	10
17	38738586	rs1138349	G	A	10	3	0	7	stop_gained	CISD3,PCGF2	7	1	9	1	1	3	1	0	0		44.76;3.555		VOUS	0.4284	0.4553	10	9
2	3208933	rs7595702	C	A	10	1	0	9	stop_gained	TSSC1	4	2	8	1	1	3	1	0	0	insulin sensitivity measurement, glucose homeostasis measurement;autoimmune thyroid disease, type I diabetes mellitus, Common variable immunodeficiency, chronic childhood arthritis, psoriasis, ankylosing spondylitis, celiac disease, ulcerative colitis, Crohn's disease, autoimmune disease, systemic lupus erythematosus;cognitive impairment, cognitive decline measurement	2.001		Benign	0.4463	0.4501	10	10
7	124858948	rs6977407	A	C	8	1	0	7	stop_gained	POT1	5	2	9	1	1	3	1	0	0	cutaneous melanoma;chronic lymphocytic leukemia	1.809		Benign	0.5557	0.5988	10	10
12	11061546	rs2708381	C	T	6	1	0	5	stop_gained	TAS2R14,PRH1,PRR4,TAS2R46,PRH1-PRR4	5	1	7	1	1	3	1	0	0		0.5743;0.6891;0		Benign	NA	0.2315	10	7
5	75669297	rs34358	G	A	4	1	0	3	stop_gained	ANKDD1B,POC5	2	3	8	1	1	3	1	0	0	body mass index	0.0812;1.278		VOUS	0.6451	0.6559	10	10
8	97815303	rs7818775	G	A	4	1	0	3	splice_acceptor_variant	LAPTM4B	3	2	7	1	1	3	1	0	0	QT interval	4.93		Benign	0.4612	0.4939	10	10
11	55572176	rs1459101	C	T	3	3	0	0	stop_gained	OR4C16	3	1	5	1	1	3	1	0	0		0		Benign	0.2843	0.2693	10	9
11	124186025	rs2512227	T	G	1	1	0	0	stop_gained	OR10D3	4	1	6	1	1	3	1	0	0		0		Benign	0.5318	0.5726	10	9
20	20052723	rs7508949	C	G	12	2	1	9	splice_acceptor_variant	CFAP61,CRNKL1	6	0	6	1	1	3	1	0	0		2.797		Benign	0.4583	0.4616	10	9
8	141494938	rs6578193	C	T	5	5	0	0	splice_acceptor_variant	MROH5	3	1	5	1	1	3	1	0	0		0.002171		VOUS	0.2127	NA	10	10
2	112010247	rs77781750	A	G	5	1	0	4	splice_acceptor_variant	MERTK	2	0	2	1	1	3	1	0	0	multiple sclerosis;hepatitis C infection, cirrhosis of liver	3.42		Benign	0.2565	NA	10	10
14	31483548	rs17097921	G	A	1	1	0	0	stop_gained	GPR33	0	8	16	0	2	4	1	0	0		0		NA	0.998	NA	10	9
16	81141373	rs117006360	G	A	5	3	0	2	stop_gained	PKD1L2	0	8	16	0	2	4	1	0	0	attention deficit hyperactivity disorder, conduct disorder	0.2041		NA	0.9473	NA	10	9
17	75607005	rs1670993	T	C	10	3	0	7	splice_donor_variant	MYO15B	0	8	16	0	2	4	1	0	0		6.258		NA	0.9513	0.9	10	9
2	29221229	rs1569156	C	T	4	1	0	3	stop_gained	ALK	0	8	16	0	2	4	1	0	0	insulin sensitivity measurement, glucose homeostasis measurement;BMI-adjusted adiponectin measurement;body mass index	0.005307		NA	NA	0.9971	10	10
21	44908184	rs760462	T	C	23	3	0	20	splice_acceptor_variant	ITGB2	0	8	16	0	2	4	1	0	0		3.051		NA	0.8221	0.8413	10	10
9	137043347	rs10781536	G	A	10	1	0	9	stop_gained	RP11-229P13.27,NPDC1,ENTPD2	0	8	16	0	2	4	1	0	0		5.339;0.3933		NA	NA	1	10	10
1	171208951	CM033904	C	T	7	1	0	6	stop_gained	FMO2,RP1-127D3.4	1	7	15	0	2	4	1	0	0		0.831;0	FMO2_variant	Benign	0.999	NA	10	10
14	57481662	rs1152522	T	C	11	2	7	2	splice_acceptor_variant	C14orf105	1	7	15	0	2	4	1	0	0		8.976		VOUS	0.7465	0.7411	10	9
19	51417359	rs1010425	C	T	14	1	0	13	splice_acceptor_variant	CTD-2616J11.2,SIGLEC10,CTD-2616J11.3	1	7	15	0	2	4	1	0	0		0.05444;0.7163;0.0756		VOUS	0.8728	0.8774	10	9
7	64978289	rs1404453	G	A	4	2	0	2	stop_gained	ZNF117	1	7	15	0	2	4	1	0	0		0.8428		VOUS	0.9652	0.9553	10	10
1	46615007	rs6671527	G	A	5	1	0	4	stop_gained	MOB3C,MKNK1	1	6	13	0	2	4	1	0	0	schizophrenia	2.15;6.08		VOUS	0.4751	0.4805	10	10
11	56663740	rs11228710	C	T	3	3	0	0	stop_gained	OR5AR1	3	5	13	0	2	4	1	0	0	mean corpuscular hemoglobin	0		VOUS	0.6879	0.695	10	9
11	63081015	rs11231341	A	C	2	2	0	0	stop_gained	SLC22A24	4	4	12	0	2	4	1	0	0		0.09852		VOUS	0.7922	0.7834	10	9
12	112919388	CS051261	G	A	11	1	0	10	splice_acceptor_variant	OAS1,RP1-71H24.1	2	2	6	0	2	4	1	0	0	response to fenofibrate;type II diabetes mellitus	4.818;0	Viral_infection_susceptibility_association_with	Benign	0.6481	0.6544	10	9

## Sheet: column_description
CHROM	variant chromosome
POS	variant start position
ID	variant id
REF	reference allele
ALT	alternative allele
num_transcripts	number of gene isoforms (transcripts) this variant falls into
num_transcripts_HIGH_impact	number of transcripts, on which this variant has a high impact (splice_acceptor,splice_donor,stop_gain,stop_loss,frame_shift,start_loss,exon_deleted, etc)
num_transcripts_MED_impact	number of transcripts, on which this variant has a medium impact (missense_variant,inframe_insertion,inframe_deletion,coding_sequence_variant,disruptive_inframe_deletion,disruptive_inframe_insertion,5_prime_UTR_truncation + exon_loss_variant,3_prime_UTR_truncation + exon_loss_variant,splice_region_variant, etc)
num_transcripts_LOW_impact	number of transcripts, on which this variant has a low impact (stop_retained_variant,synonymous_variant,5_prime_UTR_variant,3_prime_UTR_variant,intron_variant,coding_sequence_variant,upstream_gene_variant,downstream_gene_variant,intergenic_variant,intragenic_variant, etc)
top_impact	most severe impact of the variant
num_hetero_cases	number of heterozygous cases
num_homo_alt_cases	number of cases homozygous by alternative allele
alleles_cases	overall number of alternative alleles in cases
num_hetero_controls	number of heterozygous controls
num_homo_alt_controls	number of controls homozygous by alternative allele
alleles_controls	overall number of alternative alleles in controls
genes	genes in which the variant falls
is LoF	1 if this is a loss-of-function variant; 0 otherwise
is novel	1 if this variant is not seen in 1000G; 0 otherwise
is de novo in trio	1 if the trio patient is homozygous alternative or heterozygous for this variant, and her parents do not have this variant; 0 otherwise
gene assoc trait	trait associated with the gene (according to GWAS catalog)
gene expression in liver	gene expression in liver (median RPKMs; GTEx data)
HGMD_variant_annotation	trait associated with the variant according to HGMD 2016
Gavin annotation	pathogenicity estimation performed by Gavin tool (https://molgenis20.gcc.rug.nl/menu/main/gavin-app)
1000G_CEU_MAF	MAF from 1000G CEU samples
ExAC_MAF	MAF from European ExAC samples (non-Finnish)
num_samples_same_3datasets	number of samples with same genotypes in pacrogen, illumina and peterhof
num samples same gatk	num samples with the same genotype in illumina genotyped by samtools and GATK
