# Supplementary material for: Analytical “bake-off” of whole genome sequencing quality for the Genome Russia project using a small cohort for autoimmune hepatitis
Source: PLoS One. 2018 Jul 11;13(7):e0200423. doi: 10.1371/journal.pone.0200423 (PMC6040705; doi:10.1371/journal.pone.0200423)
Supplement: S9 Table — (XLSX) [file pone.0200423.s013.xlsx]

## Sheet: Table S8. LoF indels
CHROM	POS	ID	REF	ALT	num_transcripts	num_transcripts_HIGH_impact	num_transcripts_MED_impact	num_transcripts_LOW_impact	top_impact	num_hetero_cases	num_homo_alt_cases	alleles_cases	num_hetero_controls	num_homo_alt_controls	alleles_controls	genes	is LoF	is novel	is de novo in trio	gene associated trait	gene expression in liver	HGMD_variant_annotation	Gavin annotation	1000G_EUR_MAF	ExAC_EUR_MAF	gnomAD_MAF	num_samples_same_3datasets	num samples same gatk
X	102140808	X:102140808	T	TG	3	3	0	0	frameshift_variant	0	8	16	0	2	4	TCEAL6	1	0	0		0		NA	0.7614	NA	NA	0	10
9	135077073	rs61043559	G	GAA	5	2	0	3	splice_donor_variant	0	8	16	0	2	4	OLFM1	1	0	0	Chronic Hepatitis C infection;estradiol measurement	0.4402		NA	NA	NA	NA	10	10
7	44140480	7:44140480	A	AG	17	1	0	16	frameshift_variant	0	8	16	0	2	4	MYL7,GCK	1	0	0	A1C measurement;fasting blood glucose measurement;HOMA-B;type II diabetes mellitus;body mass index, fasting blood glucose measurement;metabolic syndrome	0.1721;0.4343		NA	NA	1	NA	10	10
3	44499299	3:44499299	TTC	T	4	1	0	3	frameshift_variant	0	8	16	0	2	4	ZNF852	1	0	0		0.4457		NA	0.999	0.9999	NA	10	10
21	41878845	21:41878845	C	CG	8	2	0	6	frameshift_variant	0	8	16	0	2	4	AP001619.2,PRDM15,SNORA3	1	0	0	response to paclitaxel;Parkinson's disease;suntan	0.04094;0.8703;0		NA	NA	1	NA	10	10
19	18433867	19:18433867	G	GC	28	1	0	27	frameshift_variant	0	8	16	0	2	4	SSBP4,ISYNA1	1	0	0	breast carcinoma;blood metabolite measurement;breast carcinoma	5.622;4.398		NA	NA	NA	NA	10	9
17	7513774	17:7513774	CCA	C	4	1	0	3	frameshift_variant	0	8	16	0	2	4	POLR2A	1	1	0		12.85		NA	NA	NA	NA	10	9
12	26681872	12:26681872	A	ACTCC	1	1	0	0	splice_donor_variant	0	8	16	0	2	4	ITPR2	1	0	0	smooth surface dental caries;waist-hip ratio;amyotrophic lateral sclerosis;renal cell carcinoma;Kashin-Beck disease;waist-hip ratio, body mass index	4.366		NA	NA	NA	NA	4	0
11	70952780	11:70952780	A	AACTCGCC	5	1	0	4	frameshift_variant	0	8	16	0	2	4	SHANK2	1	1	0	estradiol measurement;response to fenofibrate;obese body mass index status, urate measurement	1.026		NA	NA	NA	NA	10	9
11	70952780	11:70952780	A	AACTCGCC	5	1	0	4	frameshift_variant	0	8	16	0	2	4	SHANK2	1	1	0	estradiol measurement;response to fenofibrate;obese body mass index status, urate measurement	1.026		NA	NA	NA	NA	10	9
11	72139110	11:72139110	CTA	C	6	3	0	3	frameshift_variant	0	8	16	0	2	4	FOLR3	1	1	0		0.09729		NA	NA	NA	NA	10	9
5	112165119	5:112165119	C	CTAAAA, CAAA	20	6	0	14	splice_acceptor_variant	1	7	15	0	2	4	EPB41L4A-AS1,SNORA13,EPB41L4A	1	0	0	von Willebrand factor measurement, coagulation factor measurement;suicide ideation measurement, unipolar depression	3.467;0.2484;0.3501		NA	NA	0.5978	NA	9	0
18	70196618	18:70196618	C	CTCA	4	3	0	1	stop_gained	1	7	15	0	2	4	RTTN	1	0	0		0.8541		Pathogenic	NA	NA	NA	0	0
2	169776450	2:169776450	C	CA	2	1	0	1	frameshift_variant	0	7	14	0	2	4	KLHL23	1	0	0	hormone measurement	1.409		NA	NA	0.5398	NA	4	3
1	54139646	rs36013100	G	GC	5	1	0	4	frameshift_variant	0	7	14	0	2	4	RP11-446E24.3,CDCP2,RP11-446E24.4	1	0	0		0.01251		NA	0.6521	0.7214	NA	10	4
1	156384556	1:156384556	T	TC	9	1	0	8	frameshift_variant	0	7	14	0	2	4	RHBG,RP11-139I14.2	1	1	0	subcutaneous adipose tissue measurement;visceral adipose tissue measurement, body mass index	1.552;0		NA	NA	NA	NA	9	6
1	207889755	1:207889755	G	GA	4	1	0	3	frameshift_variant	0	8	16	0	1	2	CD34	1	0	0	heart rate;MMR-related febrile seizures;resting heart rate;age-related macular degeneration	0.925		NA	NA	NA	NA	4	3
9	122629491	9:122629491	C	CA	5	3	0	2	frameshift_variant	1	6	13	0	2	4	OR1B1,RP11-64P14.7	1	0	0		0;0		Pathogenic	0.504	0.5058	NA	9	3
17	3690982	CD054974	TG	T	11	5	0	6	frameshift_variant	3	5	13	0	2	4	P2RX5-TAX1BP3,P2RX5	1	0	0		0.3276	Allogenic_cytotoxic_T_lymphocyte_response	NA	0.6918	NA	NA	10	9
16	24553558	16:24553558	GTA	G, GTATA	22	7	7	8	splice_donor_variant	2	6	14	1	1	3	RBBP6	1	0	0	brain measurement;physical activity	5.553		Benign	NA	NA	NA	0	9
16	88714225	16:88714225	CAGGTGT	C	23	6	0	17	splice_donor_variant	1	6	13	0	2	4	CTU2,PIEZO1,MIR4722,RP5-1142A6.9,RP5-1142A6.10	1	1	0	autism spectrum disorder symptom;mean corpuscular hemoglobin concentration	2.924;8.51;0;2.782		Pathogenic	NA	NA	NA	0	0
3	56557250	3:56557250	T	TGGGGTAAGCA	15	6	0	9	stop_gained	4	3	10	0	2	4	CCDC66	1	0	0		1.237		NA	0	NA	NA	9	8
19	41422962	19:41422962	G	GC	14	1	0	13	frameshift_variant	4	4	12	0	2	4	CTC-435M10.3,CTC-435M10.6,B3GNT8,BCKDHA	1	0	0	body height	0.1703;26.93		Benign	NA	NA	NA	10	9
14	20198016	14:20198016	C	CA	1	1	0	0	frameshift_variant	3	5	13	1	1	3	OR11G2	1	0	0		0		Benign	NA	NA	NA	7	5
11	70952779	11:70952779	G	GTACTCGC	5	1	0	4	frameshift_variant	2	6	14	0	1	2	SHANK2	1	1	0	estradiol measurement;response to fenofibrate;obese body mass index status, urate measurement	1.026		Benign	NA	NA	NA	3	0
7	100773853	7:100773853	TG	T	8	7	0	1	frameshift_variant	3	5	13	1	1	3	ZAN	1	1	0		0.02704		NA	NA	NA	NA	10	2
5	131988557	5:131988557	C	CTG	18	2	0	16	frameshift_variant	2	5	12	1	1	3	CTB-127M13.1,ACSL6	1	0	0	Alzheimers disease;inflammatory bowel disease;Crohn's disease	0.3051		Benign	0.7684	0.8032	NA	10	10
4	102810370	4:102810370	C	CTT, CTTT	64	1	1	62	frameshift_variant	3	5	13	0	1	2	UBE2D3	1	0	0		31.05		NA	0.3608	NA	NA	4	5
14	39314800	14:39314800	GTA	G	11	10	0	1	splice_donor_variant	1	5	11	0	2	4	CTAGE5,RP11-407N17.3	1	0	0		14.92;37.84		Benign	NA	NA	NA	0	4
5	149995316	5:149995316	CT	C	5	2	0	3	frameshift_variant	3	5	13	2	0	2	SLC26A2,HMGXB3,TIGD6	1	0	0		0.3173;4.878;0.7794		Pathogenic	0.6074	0.6604	NA	10	10
4	77819049	4:77819049	G	GACACACACACAC, GAC	12	1	1	10	frameshift_variant	4	4	12	1	1	3	CNOT6L	1	0	0	Tuberculosis	2.203		Benign	0.6521	0.5205	NA	0	9
4	102810370	4:102810370	C	CTT	32	1	0	31	frameshift_variant	3	5	13	0	1	2	UBE2D3	1	0	0		31.05		NA	0.3608	NA	NA	4	5
22	37069345	CD151839	CTGGGG	C, CTGGGGTGGGGTGGGG	8	4	4	0	splice_acceptor_variant	4	4	12	2	0	2	TMPRSS6	1	0	0	hemoglobin measurement, mean corpuscular hemoglobin;hematocrit;mean corpuscular hemoglobin;iron biomarker measurement, transferrin saturation measurement;mean corpuscular hemoglobin concentration;A1C measurement;mean corpuscular volume;iron biomarker measurement;iron biomarker measurement, ferritin measurement;serum iron measurement;iron biomarker measurement, serum iron measurement;soluble trans…	30.39	_Low_hepcidin_levels_association_with	NA	NA	NA	NA	0	9
19	35644377	rs3835005	C	CT	11	1	0	10	frameshift_variant	6	2	10	0	2	4	COX6B1,ETV2	1	0	0		64.55;0.3422		NA	0.6551	0.6496	NA	10	9
19	51501537	19:51501537	G	GC	4	2	0	2	frameshift_variant	4	4	12	1	1	3	CTD-3073N11.7,SIGLEC12	1	0	0		0;0.08827		Pathogenic	0.67	0.664	NA	10	9
19	51501541	19:51501541	G	GT	4	2	0	2	frameshift_variant	4	4	12	1	1	3	CTD-3073N11.7,SIGLEC12	1	0	0		0;0.08827		Pathogenic	NA	NA	NA	10	9
19	52300416	19:52300416	CTG	C	9	5	0	4	frameshift_variant	4	4	12	1	1	3	ZNF480,CTD-2525I3.6,CTD-2525I3.5,ZNF766	1	0	0	Cannabis use initiation	1.584;0.009962;0.0524;1.24		Benign	0.7386	0.7291	NA	10	9
16	88714226	16:88714226	AGGTGTG	A, AGGTGGGTGTG	46	6	6	34	splice_donor_variant	3	5	13	2	0	2	CTU2,PIEZO1,MIR4722,RP5-1142A6.9,RP5-1142A6.10	1	0	0	autism spectrum disorder symptom;mean corpuscular hemoglobin concentration	2.924;8.51;0;2.782		Benign	0.7644	NA	NA	0	8
12	4850738	12:4850738	G	GA	3	1	2	0	frameshift_variant	4	4	12	2	0	2	GALNT8	1	0	0		0.01911		Benign	0.6153	0.5516	NA	10	9
12	9733111	12:9733111	A	ATAAGT	3	3	0	0	frameshift_variant	4	4	12	1	1	3	CLECL1	1	0	0	multiple sclerosis	0.06114		Pathogenic	0.496	0.4978	NA	10	9
12	9733112	12:9733112	T	TAAGTA	3	3	0	0	frameshift_variant	4	4	12	1	1	3	CLECL1	1	0	0	multiple sclerosis	0.06114		Pathogenic	NA	NA	NA	0	0
12	9733113	12:9733113	A	AAGTTC	3	3	0	0	stop_gained	4	4	12	1	1	3	CLECL1	1	1	0	multiple sclerosis	0.06114		Pathogenic	NA	NA	NA	0	0
10	124021236	10:124021236	CG	C, CGGG	8	2	0	6	frameshift_variant	0	6	12	0	1	2	CHST15	1	0	0		3.646		NA	0	0	NA	4	7
1	236736599	1:236736599	TC	T	5	1	0	4	frameshift_variant	4	4	12	2	0	2	ACTN2	1	0	0	periodontitis	0.1228		Benign	0.7197	0.7223	NA	10	10
5	77620510	5:77620510	G	GC	2	1	0	1	frameshift_variant	4	4	12	0	1	2	WDR41	1	0	0	brain measurement	1.947		Benign	0.6461	0.6447	NA	10	10
3	56557250	3:56557250	T	TGGGGTAAGCA, TAGCA	30	12	0	18	stop_gained	4	3	10	0	2	4	CCDC66	1	0	0		1.237		NA	0	NA	NA	9	8
3	98391562	3:98391562	G	GA	2	1	0	1	frameshift_variant	0	6	12	1	1	3	RP11-325B23.2,OR5K3	1	0	0		0;0		Pathogenic	0.5964	NA	6.69e-05	7	2
20	145669	CD116402	ACC	A	2	1	0	1	frameshift_variant	5	2	9	0	2	4	DEFB126	1	0	0		0	Impaired_sperm_function	NA	NA	0.5606	NA	10	9
16	1772797	16:1772797	A	ACCTG	34	3	0	31	splice_donor_variant	5	3	11	1	1	3	SPSB3,MRPS34,NME3,EME2,MAPK8IP3	1	0	0		22.48;28.63;20.63;2.94;11.15		Pathogenic	NA	NA	NA	10	0
1	39331190	1:39331190	TTTTTTTTTTTA	T	10	4	0	6	splice_acceptor_variant	3	3	9	0	2	4	MACF1	1	1	0	high density lipoprotein cholesterol measurement	3.356		Benign	NA	NA	NA	0	0
9	76703464	9:76703464	C	CTGCATCCG	5	4	0	1	frameshift_variant	0	5	10	0	1	2	PRUNE2	1	1	0	hippocampal atrophy	0.1279		Pathogenic	NA	NA	NA	0	0
9	107331689	9:107331689	C	CA	3	1	0	2	frameshift_variant	0	5	10	0	1	2	RAD23B	1	0	0	cutaneous melanoma;prostate carcinoma;breast carcinoma;body mass index	27.62		NA	NA	NA	NA	4	0
7	149818100	7:149818100	T	TA	5	1	0	4	stop_gained	2	4	10	1	1	3	SSPO	1	1	0		0.2941		Benign	NA	NA	0.32955	10	10
3	100334840	3:100334840	C	CG	7	2	0	5	frameshift_variant	5	3	11	0	1	2	NIT2	1	0	0		26.5		Benign	NA	NA	NA	10	10
19	54813219	19:54813219	C	CA	13	3	0	10	frameshift_variant	0	4	8	0	2	4	KIR3DL1,KIR2DL4	1	0	0	bipolar disorder, response to lithium ion	0.0354;0.07249		NA	NA	NA	NA	4	2
16	1772800	16:1772800	T	TACCG	34	3	0	31	frameshift_variant	6	2	10	1	1	3	SPSB3,MRPS34,NME3,EME2,MAPK8IP3	1	0	0		22.48;28.63;20.63;2.94;11.15		Pathogenic	0.6541	0.5476	NA	3	0
15	27271593	15:27271593	GAGTC	G	4	1	0	3	frameshift_variant	4	3	10	1	1	3	GABRG3	1	0	0	urinary albumin to creatinine ratio;corneal topography;Alzheimers disease;response to methotrexate, chronic childhood arthritis;gene methylation measurement	0		Benign	0.6551	0.6632	NA	10	9
11	60397879	rs3217518	ATT	A	19	10	0	9	frameshift_variant	2	5	12	2	0	2	MS4A7,MS4A14,MS4A6E	1	0	0	forced expiratory volume, response to bronchodilator;forced expiratory volume, response to bronchodilator;Alzheimers disease	2.424;0.4624;0		NA	0.2376	NA	NA	10	9
10	95067362	10:95067362	T	TA	12	1	7	4	frameshift_variant	1	4	9	1	1	3	CYP2C8	1	0	0	response to vaccine;osteonecrosis;blood metabolite measurement;response to platelet aggregation inhibitor;Tuberculosis;response to anticoagulant	368.8		Benign	NA	NA	NA	8	1
1	27942318	1:27942318	T	TC	7	1	0	6	frameshift_variant	0	4	8	0	2	4	SMPDL3B,RP11-460I13.2	1	0	0		0.06705;0		Benign	NA	NA	NA	10	7
1	27942324	1:27942324	A	AC	7	1	0	6	frameshift_variant	0	4	8	0	2	4	SMPDL3B,RP11-460I13.2	1	1	0		0.06705;0		Benign	NA	NA	NA	10	8
1	54139645	1:54139645	T	TGG, TG	10	2	0	8	frameshift_variant	0	5	10	0	1	2	RP11-446E24.3,CDCP2,RP11-446E24.4	1	0	0		0.01251		NA	0.4235	0.3933	NA	10	3
6	41753944	6:41753944	G	GT	1	1	0	0	frameshift_variant	6	1	8	1	1	3	PGC	1	0	0		0.9885		Benign	0.3757	0.3269	NA	10	10
5	135033031	5:135033031	CA	C	10	1	0	9	frameshift_variant	1	3	7	0	2	4	C5orf66,CTC-276P9.4,PITX1	1	0	0	bulimia nervosa;testicular carcinoma;body height;response to vaccine;colorectal cancer	0.03843		Benign	NA	NA	NA	4	8
20	37179390	20:37179390	T	TATAGAC, TACAGA	22	4	4	14	frameshift_variant	4	3	10	0	1	2	RPN2,MROH8	1	0	0	hippocampal atrophy	43.3;0.6047		Benign	NA	NA	NA	1	0
2	169776459	rs11422612	C	CA	2	1	0	1	frameshift_variant	5	2	9	1	1	3	KLHL23	1	0	0	hormone measurement	1.409		NA	0.5606	0.6187	NA	6	10
19	9341350	19:9341350	ACT	A	30	1	0	29	frameshift_variant	6	2	10	0	1	2	ZNF559-ZNF177,ZNF559	1	0	0		1.206		Benign	0.6312	0.6328	NA	10	9
13	113033972	13:113033972	TC	T	9	1	0	8	frameshift_variant	5	2	9	2	0	2	MCF2L	1	0	0	osteoarthritis;factor VII measurement	0.7703		Benign	0.4901	0.451	NA	10	9
11	704604	rs35782494	GA	G	27	1	0	26	frameshift_variant	2	4	10	0	1	2	TMEM80,EPS8L2,DEAF1,AP006621.9	1	0	0		4.193;42.74;2.454;1.276		NA	NA	NA	NA	8	8
X	108183753	X:108183753	C	CT	6	1	0	5	frameshift_variant	2	3	8	0	1	2	COL4A6	1	0	0	electrodermal activity measurement, skin conductance response amplitude	0.03674		NA	0.5825	0.5585	NA	4	0
6	160139865	6:160139865	CTGGTAAGT	C	5	4	0	1	splice_donor_variant	5	2	9	0	1	2	SLC22A1	1	0	0	metabolite measurement;blood metabolite measurement;prostate carcinoma;lipoprotein A measurement	220.6		Benign	0.6948	0.6937	NA	10	9
2	119946588	2:119946588	A	AT	3	1	0	2	frameshift_variant	3	3	9	0	1	2	PTPN4	1	0	0		0.7456		Benign	NA	NA	NA	10	10
2	119946590	2:119946590	G	GT	3	1	0	2	frameshift_variant	3	3	9	0	1	2	PTPN4	1	0	0		0.7456		Benign	0.2266	0.2039	NA	10	10
13	30713842	13:30713842	G	GTA	1	1	0	0	splice_donor_variant	5	2	9	1	1	3	ALOX5AP	1	0	0	response to epirubicin, response to cyclophosphamide, chemotherapy-induced alopecia, response to 5' fluorouracil;non-word reading	1.47		Benign	0.4225	0.4124	NA	10	8
10	75099203	rs3832680	CT	C	16	1	0	15	frameshift_variant	5	1	7	1	1	3	SAMD8,DUSP13	1	0	0		1.592;0.01559		NA	0.4563	0.4518	0.230527	10	9
1	78662885	rs368139253	G	GT	9	1	4	4	frameshift_variant	6	2	10	1	0	1	IFI44,RP4-641G12.3	1	0	0	attention deficit hyperactivity disorder, unipolar depression, schizophrenia, autism spectrum disorder, bipolar disorder	2.426;0		NA	0.2952	0.2636	NA	10	10
1	247451959	1:247451959	GA	G	8	1	0	7	frameshift_variant	2	3	8	1	1	3	OR2B11,NLRP3	1	0	0	omega-6 polyunsaturated fatty acid measurement;word reading;C-reactive protein measurement;fibrinogen measurement	0;0.1341		Benign	0.3668	0.3704	NA	10	10
9	135549839	9:135549839	G	GC	7	2	0	5	frameshift_variant	5	2	9	1	0	1	OBP2A	1	0	0	coagulation factor measurement	0		Benign	0.5616	0.5603	0.30228	0	8
19	57790398	19:57790398	TG	T	3	2	0	1	frameshift_variant	6	1	8	2	0	2	ZNF586	1	0	0		1.059		Benign	0.5716	0.5238	0.369306	10	9
18	44876705	rs3085861	C	CTCTT	2	1	0	1	frameshift_variant	4	2	8	0	1	2	SETBP1	1	0	0	androgenetic alopecia;platelet reactivity measurement, thrombus formation measurement;QRS duration	1.219		NA	0.6183	0.5662	0.543801	9	9
15	98968575	15:98968575	A	AC	5	2	0	3	frameshift_variant	2	4	10	1	0	1	PGPEP1L,RP11-654A16.3,IGF1R	1	0	0	fasting blood glucose measurement;urate measurement;body height;chronic childhood arthritis	0;0;0.3177		Pathogenic	0.4811	0.5339	NA	9	8
12	865189	12:865189	T	TC	11	1	0	10	frameshift_variant	5	1	7	1	1	3	WNK1	1	0	0	stroke;blood manganese measurement;body mass index	5.09		Benign	NA	NA	0.601168	10	9
10	27413327	10:27413327	G	GC	2	2	0	0	frameshift_variant	3	3	9	0	1	2	PTCHD3	1	0	0	body mass index, fasting blood insulin measurement;response to lamotrigine, maculopapular eruption, epilepsy	0		Pathogenic	NA	NA	0	1	5
1	248362336	rs34079073	CA	C	1	1	0	0	frameshift_variant	5	1	7	1	1	3	OR2T4	1	0	0		0		NA	0.3231	NA	0.516939	10	10
5	131988558	5:131988558	T	TGG	18	2	0	16	frameshift_variant	1	3	7	1	1	3	CTB-127M13.1,ACSL6	1	0	0	Alzheimers disease;inflammatory bowel disease;Crohn's disease	0.3051		Benign	0.6233	NA	NA	1	0
4	1394591	4:1394591	G	GCA	1	1	0	0	frameshift_variant	3	1	5	0	2	4	CRIPAK	1	0	0		4.672		Pathogenic	0.1958	NA	NA	4	0
3	112827063	rs58161637	GT	G	5	4	0	1	frameshift_variant	5	1	7	2	0	2	CD200R1L	1	0	0		0		NA	NA	NA	0.302139	10	10
20	21126073	20:21126073	C	CG	8	2	0	6	frameshift_variant	5	1	7	2	0	2	KIZ	1	0	0				Benign	0.2883	0.296	0.629192	10	9
2	189805813	2:189805813	T	TA	16	1	0	15	frameshift_variant	0	4	8	0	0	0	PMS1	1	0	0	subcutaneous adipose tissue measurement;ferritin measurement;energy intake	1.965		NA	NA	0.4715	NA	3	2
19	1004896	19:1004896	C	CGCGT	10	1	0	9	frameshift_variant	6	0	6	1	1	3	GRIN3B,LLNLR-284B4.2,TMEM259	1	1	0	Alzheimers disease	0.09268;59.02		Pathogenic	NA	NA	NA	4	0
19	1004897	CI153697	G	GCGTT	10	1	0	9	frameshift_variant	6	0	6	1	1	3	GRIN3B,LLNLR-284B4.2,TMEM259	1	0	0	Alzheimers disease	0.09268;59.02	Schizophrenia_increased_risk_association_with	NA	0.4443	0.4474	0.294232	10	9
19	52383892	19:52383892	TA	T	4	1	0	3	frameshift_variant	6	1	8	1	0	1	ZNF528-AS1,ZNF880	1	0	0		0.2042		Benign	NA	NA	0.37814	9	9
19	55358534	19:55358534	C	CCGCT	11	2	0	9	frameshift_variant	2	2	6	2	0	2	COX6B2,CTD-2105E13.6,FAM71E2	1	1	0		0.02094;0		Pathogenic	NA	NA	NA	2	0
17	50368313	17:50368313	CCTGGTCAG	C	13	2	0	11	splice_acceptor_variant	7	0	7	2	0	2	RP11-893F2.18,MRPL27,EME1	1	0	0		8.494;0.08428		Benign	0.3519	0.3468	0.439765	10	9
16	89885977	16:89885977	C	CGCCCTTCTCTGCGGCT, CTTCTCTGCGGCT	26	1	1	24	frameshift_variant	4	1	6	1	1	3	TCF25	1	1	0		18.82		Benign	0.334	0.3234	0.00302979	0	5
15	27271592	15:27271592	AGAGT	A	4	1	0	3	frameshift_variant	7	0	7	2	0	2	GABRG3	1	1	0	urinary albumin to creatinine ratio;corneal topography;Alzheimers disease;response to methotrexate, chronic childhood arthritis;gene methylation measurement	0		Benign	0.6461	NA	NA	0	0
14	50911872	14:50911872	CT	C	6	3	0	3	splice_acceptor_variant	3	3	9	1	0	1	PYGL,RP11-218E20.5	1	0	0	acute lymphoblastic leukemia;psychosis	29.95;0.176		Benign	0.2048	0.1888	0.343291	10	9
12	55129802	12:55129802	AT	A	1	1	0	0	frameshift_variant	4	1	6	1	1	3	OR9K2	1	0	0	influenza A (H1N1);contrast sensitivity measurement	0		Benign	0.2247	NA	0.309024	10	9
12	56686880	12:56686880	CAT	C	7	1	0	6	frameshift_variant	3	1	5	1	1	3	PTGES3	1	0	0	platelet count;mean platelet volume	37.02		Benign	NA	NA	NA	10	9
11	58031636	rs34846253	AC	A	5	3	0	2	frameshift_variant	8	0	8	1	0	1	OR9Q1,OR6Q1,RNU6-899P	1	0	0		0;0;0		NA	0.4205	0.4346	0.184841	10	9
8	143567371	8:143567371	G	GC	20	4	0	16	frameshift_variant	6	0	6	0	1	2	MROH6,GSDMD	1	0	0		2.562;25.61		Benign	NA	NA	0.203104	10	10
4	151279864	4:151279864	T	TGGCAG	4	1	0	3	frameshift_variant	4	1	6	0	1	2	SH3D19,RP11-731D1.3,PRSS48	1	0	0		6.659;0;0		Pathogenic	NA	NA	NA	0	0
4	151279866	4:151279866	G	GCAGGT	4	1	0	3	frameshift_variant	4	1	6	0	1	2	SH3D19,RP11-731D1.3,PRSS48	1	0	0		6.659;0;0		Benign	NA	0.0001193	0.444235	10	10
4	151279871	4:151279871	T	TCAGGG	4	1	0	3	frameshift_variant	4	1	6	0	1	2	SH3D19,RP11-731D1.3,PRSS48	1	1	0		6.659;0;0		Pathogenic	NA	NA	NA	0	0
22	36191797	22:36191797	ACT	A	8	3	0	5	frameshift_variant	2	2	6	2	0	2	APOL4	1	1	0		0.247		Benign	0.6243	0.6685	NA	10	10
20	37179387	20:37179387	G	GCCGGCACT, GCACT	22	8	0	14	splice_acceptor_variant	6	1	8	1	0	1	RPN2,MROH8	1	0	0	hippocampal atrophy	43.3;0.6047		Pathogenic	0.4563	0.4384	NA	5	2
19	51723923	19:51723923	A	ACACC, ACACACC	10	4	0	6	splice_donor_variant	6	0	6	2	0	2	HAS1	1	0	0	high density lipoprotein cholesterol measurement	0.03709		Pathogenic	0.27	NA	0.000140548	0	0
18	58537158	18:58537158	G	GTCTCTCTGGTCGC	4	1	0	3	frameshift_variant	2	2	6	2	0	2	ALPK2,RP11-1151B14.4	1	1	0	response to diisocyanate, asthma;multiple sclerosis	1.012;0.1093		Pathogenic	NA	NA	NA	2	0
17	7262076	17:7262076	CG	C	20	1	0	19	frameshift_variant	5	1	7	1	0	1	Y_RNA,ELP5,RP1-4G17.5,CLDN7	1	0	0		0;9.856;4.156		Benign	0.2863	0.2994	0.627651	9	9
17	40701882	rs11309872	CA	C	1	1	0	0	frameshift_variant	3	1	5	2	0	2	KRT24	1	0	0	cognitive impairment, cognitive decline measurement	0.01102		NA	0.998	1	0.443805	10	9
16	400140	rs35963490	C	CAG	23	1	0	22	frameshift_variant	5	1	7	1	0	1	NME4,DECR2	1	0	0	mean corpuscular hemoglobin;mean corpuscular hemoglobin concentration;mean corpuscular volume	34.07;58		NA	NA	0.2009	0.30407	10	9
16	81208543	16:81208543	GTT	G	3	3	0	0	frameshift_variant	2	2	6	2	0	2	PKD1L2	1	0	0	attention deficit hyperactivity disorder, conduct disorder	0.2041		Benign	NA	NA	0.443588	10	9
12	51329814	12:51329814	A	AG	1	1	0	0	frameshift_variant	2	2	6	2	0	2	CELA1	1	0	0	transforming growth factor beta measurement	0		Benign	NA	NA	0.276855	10	9
11	6546665	11:6546665	C	CTTACTGCA	5	2	0	3	frameshift_variant	0	8	16	0	2	4	DNHD1	1	0	0	DNA methylation	2.074		Pathogenic	0.7376	0.6607	NA	9	9
7	149821443	7:149821443	TC	T	7	1	0	6	frameshift_variant	2	2	6	1	0	1	SSPO	1	0	0		0.2941		Benign	NA	NA	0.170581	10	10
6	34757884	6:34757884	T	TTC	4	1	0	3	frameshift_variant	5	0	5	2	0	2	SNRPC	1	1	0	rheumatoid arthritis;high density lipoprotein cholesterol measurement	18.52		Benign	NA	NA	NA	0	0
4	151279869	4:151279869	G	GGTCAC	4	1	0	3	frameshift_variant	5	0	5	0	1	2	SH3D19,RP11-731D1.3,PRSS48	1	1	0		6.659;0;0		Pathogenic	NA	NA	NA	0	0
21	26843517	21:26843517	GC	G	6	1	0	5	frameshift_variant	3	2	7	0	0	0	ADAMTS1	1	0	1		6.32		Benign	0.4264	NA	0.773873	2	4
19	55358531	19:55358531	T	TGGGGTCCCAG	11	2	0	9	frameshift_variant	4	0	4	1	1	3	COX6B2,CTD-2105E13.6,FAM71E2	1	1	0		0.02094;0		Pathogenic	0.2445	0.2483	NA	0	0
19	55358538	19:55358538	T	TTG	11	2	0	9	frameshift_variant	5	0	5	2	0	2	COX6B2,CTD-2105E13.6,FAM71E2	1	1	0		0.02094;0		Pathogenic	NA	1.957e-05	NA	3	0
16	71947511	16:71947511	CTTTG	C	1	1	0	0	frameshift_variant	5	0	5	2	0	2	PKD1L3	1	1	0	fibrinogen measurement;attention deficit hyperactivity disorder, conduct disorder;prostate carcinoma	0.3693		Benign	0.2286	0.0001176	NA	10	9
12	55320622	12:55320622	C	CA	1	1	0	0	frameshift_variant	4	1	6	2	0	2	OR6C1	1	0	0	contrast sensitivity measurement	0		Benign	NA	NA	0.42351	10	9
11	5151565	11:5151565	A	AC	2	2	0	0	frameshift_variant	2	3	8	0	0	0	OR52A1	1	0	0		0		Benign	0.4354	NA	0.241011	10	9
1	27942322	rs11386058	C	CG	7	1	0	6	frameshift_variant	0	3	6	0	1	2	SMPDL3B,RP11-460I13.2	1	0	0		0.06705;0		NA	0.169	0.3179	0.455077	8	6
7	1489344	7:1489344	T	TTCAGGCCC	2	1	1	0	stop_gained	4	0	4	2	0	2	INTS1	1	0	0		8.801		Pathogenic	NA	NA	NA	4	0
4	1394587	4:1394587	T	TCA, TCACA	2	2	0	0	frameshift_variant	4	0	4	2	0	2	CRIPAK	1	0	0		4.672		Pathogenic	NA	5.508e-05	0.00210182	5	0
4	1394590	rs749172821	T	TAC, TACAC	2	2	0	0	frameshift_variant	4	0	4	2	0	2	CRIPAK	1	0	0		4.672		NA	0.5249	0.5455	0.00256904	0	0
3	52787976	rs68094128	CT	C	11	1	0	10	frameshift_variant	3	0	3	1	1	3	ITIH1	1	0	0	schizophrenia;bipolar disorder;schizophrenia, bipolar disorder, schizoaffective disorder;open-angle glaucoma;body mass index	286.2		NA	NA	NA	0.415035	10	10
19	10572874	19:10572874	CAG	C	8	1	0	7	frameshift_variant	5	0	5	1	0	1	AP1M2,CDKN2D	1	0	0		0.1886;1.647		Benign	0.2495	NA	0.183574	10	9
19	55279531	19:55279531	G	GCCGCCGC	13	8	0	5	frameshift_variant	4	1	6	1	0	1	HSPBP1,BRSK1	1	1	0	age at menopause	9.248;0.1411		Pathogenic	NA	NA	NA	8	0
19	55279532	19:55279532	C	CCGCCGCCG	13	8	0	5	frameshift_variant	4	1	6	1	0	1	HSPBP1,BRSK1	1	0	0	age at menopause	9.248;0.1411		Pathogenic	NA	NA	NA	9	0
17	47361520	17:47361520	CAGTG	C	4	2	0	2	splice_donor_variant	2	1	4	0	1	2	EFCAB13	1	0	0		0.4658		Benign	NA	0.00284	0.549434	10	9
13	99864941	13:99864941	CTG	C, CTGTG	12	4	0	8	frameshift_variant	3	1	5	2	0	2	CLYBL	1	0	0	rheumatoid arthritis;vitamin B12 measurement;hip circumference;attention deficit hyperactivity disorder	3.672		Benign	NA	NA	0.130473	0	9
9	34893048	9:34893048	GC	G	3	3	0	0	splice_donor_variant	3	0	3	2	0	2	FAM205C	1	0	0				Benign	0.4076	0.314	NA	10	10
9	76703473	9:76703473	A	ATG	5	4	0	1	frameshift_variant	2	1	4	0	0	0	PRUNE2	1	1	0	hippocampal atrophy	0.1279		Pathogenic	NA	0.02231	NA	allele problems	allele problems
9	76703474	9:76703474	C	CG, CGG	10	8	0	2	frameshift_variant	2	1	4	0	0	0	PRUNE2	1	1	0	hippocampal atrophy	0.1279		Pathogenic	NA	NA	NA	allele problems	allele problems
7	1489345	rs58696597	T	TCA, TC	4	2	2	0	frameshift_variant	4	0	4	2	0	2	INTS1	1	0	0		8.801		NA	NA	0.001989	NA	3	0
5	180948375	5:180948375	GGTAA	G	12	8	0	4	splice_donor_variant	2	1	4	0	0	0	BTNL8,RPS29P12	1	0	1		0.06564;0		Benign	NA	0.1537	0.00877193	0	8
4	1093539	4:1093539	GACCTCCA	G	9	1	0	8	frameshift_variant	2	1	4	0	0	0	RNF212	1	1	0	recombination rate	0.05701		Benign	NA	NA	NA	allele problems	allele problems
4	56314410	4:56314410	C	CGGAGCGGAG, CGGAG	10	3	3	4	frameshift_variant	3	0	3	2	0	2	KIAA1211	1	0	0		0.06355		Benign	NA	NA	0.00197413	4	8
21	44592350	rs71199613	G	GCT	5	2	0	3	frameshift_variant	5	0	5	0	0	0	TSPEAR,KRTAP10-6	1	0	1	Corticobasal degeneration	0.203;0		NA	NA	NA	0.0183604	2	4
21	46125455	CI1010431	A	AC	5	1	0	4	frameshift_variant	0	3	6	0	0	0	COL6A2	1	0	0		21.89	Collagen_VI_myopathy	NA	0.4135	0.4104	0.000134481	8	3
21	46145925	CI031903	G	GC	10	4	0	6	frameshift_variant	1	1	3	1	0	1	FTCD	1	0	0		141.4	Glutamate_formiminotransferase_deficiency	NA	NA	NA	0.00557382	10	9
20	145514	20:145514	GCAAA	G	2	1	0	1	frameshift_variant	2	1	4	1	0	1	DEFB126	1	0	0		0		Benign	NA	0	0.142609	10	9
20	37179391	20:37179391	T	TTAGAC	11	4	0	7	frameshift_variant	4	1	6	0	0	0	RPN2,MROH8	1	0	0	hippocampal atrophy	43.3;0.6047		Pathogenic	NA	NA	NA	0	0
19	55358535	19:55358535	T	TG	11	2	0	9	frameshift_variant	2	0	2	1	1	3	COX6B2,CTD-2105E13.6,FAM71E2	1	0	0		0.02094;0		Pathogenic	NA	0.1398	NA	0	1
18	44876704	18:44876704	TCA	T	2	1	0	1	frameshift_variant	2	1	4	0	1	2	SETBP1	1	0	0	androgenetic alopecia;platelet reactivity measurement, thrombus formation measurement;QRS duration	1.219		Benign	0.3708	0.3743	NA	0	0
17	19015193	17:19015193	T	TACGGGGGTGG	6	5	0	1	frameshift_variant	4	0	4	1	0	1	SLC5A10	1	1	0		0.1168		Pathogenic	NA	NA	NA	0	0
16	682287	16:682287	GC	G	38	1	5	32	frameshift_variant	4	0	4	2	0	2	LA16c-313D11.9,STUB1,JMJD8,RHBDL1,LA16c-313D11.13,WDR24,MSLN	1	0	0		0.04548;17.32;11.88;0.9222;4.113;0.0169		Benign	0.174	0.1672	0.429098	10	9
15	40407805	15:40407805	GTT	G	9	1	0	8	frameshift_variant	2	2	6	0	0	0	IVD	1	1	0	metabolite measurement;blood metabolite measurement	33.42		Benign	NA	0.5392	NA	10	9
14	53152775	14:53152775	G	GCCGC	8	4	0	4	frameshift_variant	4	0	4	1	0	1	DDHD1,RP11-547D23.1,AL356020.1	1	0	0	prostate carcinoma;optic cup area measurement	0.5286;0		Pathogenic	NA	NA	NA	0	0
14	100884335	14:100884335	C	CTTA	6	1	0	5	stop_gained	4	0	4	1	0	1	MIR433,MIR432,MIR431,RTL1,MIR136,MIR127	1	0	0	type I diabetes mellitus;pelvic organ prolapse	0		Pathogenic	NA	0	NA	0	0
12	132240647	12:132240647	TC	T	2	1	0	1	frameshift_variant	3	0	3	0	1	2	GALNT9	1	0	0	body mass index	0.04041		Benign	NA	NA	0.119064	10	9
11	5454201	11:5454201	T	TCA	9	1	0	8	frameshift_variant	3	0	3	0	1	2	AC104389.28,OR51I2,HBE1,HBG2	1	0	0	Sickle cell anemia;hemoglobin measurement, hemoglobin A2 measurement;hematocrit;hemoglobin measurement, fetal hemoglobin measurement;Hemoglobin E disease;mean corpuscular hemoglobin concentration;hemoglobin measurement, hemoglobin A2 measurement;Hemoglobin E disease;hemoglobin measurement, fetal hemoglobin measurement	0;0;0.05743;0.1204		Benign	0.0586	0.1503	0.396213	10	9
1	46343186	1:46343186	G	GC	9	1	0	8	frameshift_variant	1	1	3	0	1	2	NSUN4	1	0	0		1.33		Benign	NA	NA	NA	8	7
1	248295573	rs11339452	CT	C	1	1	0	0	frameshift_variant	4	0	4	1	0	1	OR2T12	1	0	0		0		NA	0.2336	NA	0.187508	10	10
X	47836343	X:47836343	CT	C	6	1	0	5	frameshift_variant	2	0	2	0	1	2	RPL7P57,ZNF81,AL022578.1	1	0	0		0.07828;0.3509		NA	0.3111	0.5	NA	0	10
9	76709235	9:76709235	C	CTGTTGCAG	4	4	0	0	frameshift_variant	3	0	3	1	0	1	PRUNE2	1	1	0	hippocampal atrophy	0.1279		Pathogenic	NA	NA	NA	0	0
9	76709237	rs2307907	G	GTTGC	4	4	0	0	frameshift_variant	3	0	3	1	0	1	PRUNE2	1	0	0	hippocampal atrophy	0.1279		NA	0.0706	0.002932	NA	0	0
9	104605111	rs143198170	TGTTA	T	1	1	0	0	frameshift_variant	1	1	3	0	1	2	OR13C2	1	0	0		0		NA	NA	1.59e-05	0.195277	0	9
7	100064888	7:100064888	GTAGT	G	5	1	0	4	frameshift_variant	3	1	5	0	0	0	ZSCAN21,ZNF3	1	0	0		2.386;4.806		Benign	NA	NA	0.275636	10	10
6	36986143	6:36986143	AG	A	4	2	0	2	frameshift_variant	3	0	3	1	0	1	MTCH1	1	0	0	acne	27.8		Benign	NA	NA	0.0626771	10	10
5	140807393	rs782794187	A	AAAGACACC	11	4	0	7	frameshift_variant	4	0	4	1	0	1	PCDHA2,PCDHA3,PCDHA1,AC005609.16,PCDHA4	1	0	0		0;0;0;0		NA	0.1113	0.1249	NA	3	0
3	190388282	3:190388282	AG	A	3	2	0	1	frameshift_variant	2	0	2	2	0	2	CLDN16	1	0	0		0.2227		Benign	NA	NA	0.243504	10	10
19	39248513	19:39248513	CT	C	7	5	0	2	splice_acceptor_variant	4	0	4	1	0	1	IFNL3,IFNL4	1	0	0	ovarian mucinous adenocarcinoma;ovarian mucinous adenocarcinoma	0;0		Benign	NA	NA	0.319777	8	8
19	55358533	19:55358533	G	GCCGC	11	2	0	9	frameshift_variant	3	0	3	2	0	2	COX6B2,CTD-2105E13.6,FAM71E2	1	1	0		0.02094;0		Pathogenic	NA	NA	NA	0	0
18	3452224	rs11571510	CT	C	22	1	0	21	frameshift_variant	1	1	3	1	0	1	TGIF1	1	0	0	periodontitis;response to methotrexate, chronic childhood arthritis	4.093		NA	NA	NA	0.412774	8	8
17	3690987	rs746000416	GT	G	11	5	0	6	frameshift_variant	3	0	3	1	0	1	P2RX5-TAX1BP3,P2RX5	1	0	0		0.3276		NA	NA	NA	NA	0	0
12	865142	12:865142	T	TC	11	1	0	10	frameshift_variant	3	1	5	0	0	0	WNK1	1	0	0	stroke;blood manganese measurement;body mass index	5.09		Benign	NA	NA	0.282292	10	9
12	52813799	12:52813799	C	CCGG, CGG	10	1	1	8	frameshift_variant	4	0	4	1	0	1	KRT4	1	0	0		0.9648		Pathogenic	0.2445	0.2597	NA	3	0
11	5403157	11:5403157	T	TTATC	9	1	0	8	frameshift_variant	4	0	4	1	0	1	AC104389.28,HBE1,OR51J1,HBG2	1	0	0	hemoglobin measurement, hemoglobin A2 measurement;hematocrit;hemoglobin measurement, fetal hemoglobin measurement;Hemoglobin E disease;mean corpuscular hemoglobin concentration;hemoglobin measurement, hemoglobin A2 measurement;Hemoglobin E disease;hemoglobin measurement, fetal hemoglobin measurement	0;0.05743;0;0.1204		Benign	NA	NA	0.109415	10	9
11	5403159	11:5403159	A	ATCTC	9	1	0	8	frameshift_variant	4	0	4	1	0	1	AC104389.28,HBE1,OR51J1,HBG2	1	1	0	hemoglobin measurement, hemoglobin A2 measurement;hematocrit;hemoglobin measurement, fetal hemoglobin measurement;Hemoglobin E disease;mean corpuscular hemoglobin concentration;hemoglobin measurement, hemoglobin A2 measurement;Hemoglobin E disease;hemoglobin measurement, fetal hemoglobin measurement	0;0.05743;0;0.1204		Benign	NA	NA	NA	0	0
11	5403160	11:5403160	T	TCTAC	9	1	0	8	frameshift_variant	4	0	4	1	0	1	AC104389.28,HBE1,OR51J1,HBG2	1	1	0	hemoglobin measurement, hemoglobin A2 measurement;hematocrit;hemoglobin measurement, fetal hemoglobin measurement;Hemoglobin E disease;mean corpuscular hemoglobin concentration;hemoglobin measurement, hemoglobin A2 measurement;Hemoglobin E disease;hemoglobin measurement, fetal hemoglobin measurement	0;0.05743;0;0.1204		Benign	NA	NA	NA	0	0
11	5403162	11:5403162	T	TATCG	9	1	0	8	frameshift_variant	4	0	4	1	0	1	AC104389.28,HBE1,OR51J1,HBG2	1	1	0	hemoglobin measurement, hemoglobin A2 measurement;hematocrit;hemoglobin measurement, fetal hemoglobin measurement;Hemoglobin E disease;mean corpuscular hemoglobin concentration;hemoglobin measurement, hemoglobin A2 measurement;Hemoglobin E disease;hemoglobin measurement, fetal hemoglobin measurement	0;0.05743;0;0.1204		Benign	NA	0.2488	NA	0	0
11	5403163	11:5403163	A	ATCTC	9	1	0	8	frameshift_variant	4	0	4	1	0	1	AC104389.28,HBE1,OR51J1,HBG2	1	1	0	hemoglobin measurement, hemoglobin A2 measurement;hematocrit;hemoglobin measurement, fetal hemoglobin measurement;Hemoglobin E disease;mean corpuscular hemoglobin concentration;hemoglobin measurement, hemoglobin A2 measurement;Hemoglobin E disease;hemoglobin measurement, fetal hemoglobin measurement	0;0.05743;0;0.1204		Benign	NA	NA	NA	10	0
11	67644758	11:67644758	A	ACC	2	2	0	0	splice_donor_variant	3	0	3	1	0	1	ACY3	1	0	0	serum metabolite measurement	11.13		Pathogenic	NA	NA	NA	0	0
1	26364796	1:26364796	C	CTCATTGACCAT	9	5	0	4	stop_gained	2	0	2	2	0	2	ZNF683	1	0	0		0.04301		Pathogenic	NA	NA	NA	0	0
1	203054112	1:203054112	G	GGC	8	1	0	7	frameshift_variant	2	0	2	0	1	2	PPFIA4	1	0	0		0.06724		Benign	NA	NA	0.232377	10	10
9	135077150	9:135077150	G	GCA	5	2	0	3	frameshift_variant	1	0	1	2	0	2	OLFM1	1	0	0	Chronic Hepatitis C infection;estradiol measurement	0.4402		Benign	0.5875	0.5821	NA	0	10
8	143570241	8:143570241	A	ACCCTCCTCC	20	2	0	18	splice_donor_variant	3	0	3	1	0	1	NAPRT,MROH6,RP11-661A12.9	1	0	0		2.562;2.383		Pathogenic	0.1561	0.1404	NA	0	0
7	24744651	7:24744651	G	GC	8	3	0	5	frameshift_variant	0	2	4	0	0	0	DFNA5	1	0	0	obese body mass index status, urate measurement	0.8929		Pathogenic	NA	NA	NA	4	8
6	35141212	6:35141212	TC	T	28	14	0	14	frameshift_variant	4	0	4	0	0	0	AL138721.2,TCP11	1	0	0	body height	0.01933		Benign	NA	NA	0.0878324	4	10
6	99613768	6:99613768	CTG	C	2	1	0	1	frameshift_variant	1	0	1	2	0	2	PRDM13	1	0	0	age at menarche	0		Pathogenic	0.2565	0.2648	NA	0	0
5	64774788	5:64774788	G	GTAAAT	3	3	0	0	splice_donor_variant	2	1	4	0	0	0	CWC27	1	1	0	gestational age;response to glucocorticoid, osteonecrosis	1.673		Pathogenic	NA	0.2	NA	3	0
5	131988562	5:131988562	T	TGG	18	2	0	16	frameshift_variant	3	0	3	0	0	0	CTB-127M13.1,ACSL6	1	1	0	Alzheimers disease;inflammatory bowel disease;Crohn's disease	0.3051		Benign	NA	0.25	NA	0	0
4	56314425	rs769452031	GT	GGAGGGAGCT, G	10	6	0	4	frameshift_variant	2	0	2	1	0	1	KIAA1211	1	0	0		0.06355		NA	0.3698	0.3268	NA	0	0
3	98354747	3:98354747	TA	T	2	1	0	1	frameshift_variant	0	2	4	0	0	0	OR5K4,RP11-325B23.2	1	0	0		0;0		Benign	0.0537	0.07519	0.570837	0	5
22	17740102	22:17740102	GGCCACGCTCAACT	G	15	2	0	13	frameshift_variant	3	0	3	1	0	1	BID	1	0	0	response to diisocyanate, asthma	7.669		Benign	NA	NA	0.155126	10	10
22	50482734	22:50482734	G	GCAGGACCC	6	2	0	4	frameshift_variant	2	0	2	1	0	1	MIOX,ADM2	1	0	0		0.09428;0.8649		Pathogenic	NA	NA	NA	0	allele problems
21	36719946	21:36719946	G	GA	4	1	0	3	frameshift_variant	0	2	4	0	0	0	SIM2	1	0	0	seasonal allergic rhinitis, asthma	0.1048		NA	NA	NA	NA	4	allele problems
2	223776086	2:223776086	C	CAA	8	1	0	7	frameshift_variant	2	0	2	1	0	1	AP1S3	1	0	0	airway wall thickness measurement	0.1596		Benign	NA	NA	0.243046	10	10
19	1066626	19:1066626	AGACGGACAGGGCCC	A	17	1	0	16	frameshift_variant	4	0	4	0	0	0	HMHA1,ABCA7	1	0	0	Alzheimers disease;Crohn's disease;Alzheimers disease	2.901;1.622		Benign	0.1004	0.2243	0.127591	10	9
19	4343629	19:4343629	C	CGGGGCGCGGGGCTGCA	13	1	0	12	frameshift_variant	2	0	2	1	0	1	MPND,AC007292.4,AC007292.7,EIF1P6,STAP2	1	0	0		7.885;0.03928;0.06642;13.62		Benign	0.2286	0.2127	NA	10	9
19	57639970	rs34418076	TG	T	9	3	0	6	frameshift_variant	1	1	3	1	0	1	ZNF211	1	0	0		2.105		NA	NA	NA	0.376573	10	9
18	3456681	18:3456681	GAC	G	21	1	0	20	frameshift_variant	2	0	2	1	0	1	TGIF1	1	0	0	periodontitis;response to methotrexate, chronic childhood arthritis	4.093		Benign	NA	0.1849	0.0438	10	9
18	58537159	18:58537159	T	TCTCTC	4	1	0	3	frameshift_variant	1	1	3	1	0	1	ALPK2,RP11-1151B14.4	1	1	0	response to diisocyanate, asthma;multiple sclerosis	1.012;0.1093		Pathogenic	0.3499	0.3464	NA	2	allele problems
17	81647906	17:81647906	T	TTAAC	11	2	0	9	frameshift_variant	3	0	3	1	0	1	TSPAN10,NPLOC4,PDE6G	1	1	0	atrophic macular degeneration, age-related macular degeneration, wet macular degeneration;eye color;atrophic macular degeneration, age-related macular degeneration, wet macular degeneration	0.1204;9.243;0.1446		Pathogenic	0.3718	0.3509	NA	10	9
17	81647908	17:81647908	A	AACTC	11	2	0	9	frameshift_variant	3	0	3	1	0	1	TSPAN10,NPLOC4,PDE6G	1	1	0	atrophic macular degeneration, age-related macular degeneration, wet macular degeneration;eye color;atrophic macular degeneration, age-related macular degeneration, wet macular degeneration	0.1204;9.243;0.1446		Pathogenic	0.2416	0.3377	NA	0	0
17	81647909	17:81647909	A	ACTAC	11	2	0	9	frameshift_variant	3	0	3	1	0	1	TSPAN10,NPLOC4,PDE6G	1	1	0	atrophic macular degeneration, age-related macular degeneration, wet macular degeneration;eye color;atrophic macular degeneration, age-related macular degeneration, wet macular degeneration	0.1204;9.243;0.1446		Pathogenic	NA	NA	NA	4	0
17	82037614	17:82037614	C	CTT	28	1	0	27	frameshift_variant	3	0	3	1	0	1	DCXR,RP11-1182P23.5,RAC3,RP13-650J16.1	1	0	0		377.6;3.508;2.145		Benign	NA	NA	0.125384	10	9
16	19581668	16:19581668	T	TC	12	1	0	11	frameshift_variant	2	1	4	0	0	0	C16orf62	1	0	0		2.121		Benign	NA	NA	0.209669	10	9
16	67282283	16:67282283	A	AG	12	4	0	8	frameshift_variant	0	2	4	0	0	0	PLEKHG4	1	0	0		0.07949		Pathogenic	0.5517	0.6005	NA	0	7
12	111363025	12:111363025	C	CACGT	5	3	0	2	frameshift_variant	0	1	2	0	1	2	FAM109A	1	1	0		4.979		Pathogenic	NA	NA	NA	0	0
12	116851794	12:116851794	GGAAA	G	8	2	0	6	frameshift_variant	3	0	3	1	0	1	RNFT2,HRK	1	0	0	response to diisocyanate, asthma;physical activity;age at onset, Alzheimers disease;hippocampal volume;age at onset, Alzheimers disease	0.03267;0		Benign	NA	NA	0.142063	0	9
11	4368174	11:4368174	AG	A	3	3	0	0	frameshift_variant	2	0	2	1	0	1	AC009758.1,OR52B4	1	0	0		0		Benign	0.0298	0.03003	0.360521	10	9
11	77243743	11:77243743	T	TA	2	2	0	0	frameshift_variant	2	0	2	1	0	1	GDPD4	1	0	0		0.2262		Benign	0.0437	0.08445	0.339997	10	9
10	113679881	10:113679881	CTT	C	8	1	0	7	frameshift_variant	4	0	4	0	0	0	CASP7	1	0	0	Vitiligo	5.475		Benign	NA	NA	0.222911	10	9
10	123051187	10:123051187	GTA	G	3	2	0	1	splice_donor_variant	4	0	4	0	0	0	ACADSB	1	1	0		52.47		Pathogenic	NA	NA	NA	0	0
1	21706892	1:21706892	G	GA	5	1	0	4	frameshift_variant	0	1	2	0	1	2	USP48	1	0	0		4.46		NA	NA	NA	NA	0	0
1	26364820	1:26364820	C	CTCTCC, CGTCTCC	18	5	5	8	frameshift_variant	1	0	1	2	0	2	ZNF683	1	1	0		0.04301		Pathogenic	NA	NA	NA	0	0
1	244970321	1:244970321	T	TCCTCC	12	1	2	9	frameshift_variant	1	1	3	1	0	1	RP11-156E8.1,EFCAB2	1	0	0	forced expiratory volume, response to bronchodilator, chronic obstructive pulmonary disease	0.1193;1.017		Benign	0.004	0.005549	0.611135	10	10
1	244970324	1:244970324	T	TCCCCG	12	1	2	9	frameshift_variant	1	1	3	1	0	1	RP11-156E8.1,EFCAB2	1	1	0	forced expiratory volume, response to bronchodilator, chronic obstructive pulmonary disease	0.1193;1.017		Benign	0.1839	0.193	NA	4	0
X	151181087	X:151181087	A	ATCAAG	4	2	0	2	frameshift_variant	2	0	2	0	0	0	GPR50,GPR50-AS1,AF003625.3	1	1	0		0;0;0		NA	0.1372	0.1936	NA	allele problems	allele problems
9	27524366	9:27524366	G	GTGTT	2	1	0	1	frameshift_variant	2	0	2	1	0	1	MOB3B,IFNK	1	0	0	response to radiation, prostate carcinoma;protein measurement;response to TNF antagonist;amyotrophic lateral sclerosis;response to radiation, prostate carcinoma	0.3338;0		Benign	0.0765	NA	0.0324927	10	10
9	35562396	9:35562396	A	ATAGT	8	2	0	6	stop_gained	3	0	3	0	0	0	RUSC2,FAM166B	1	0	0	psoriasis	4.055;0.6228		Benign	NA	NA	0.0331197	10	10
9	35562400	9:35562400	T	TTAGC	8	3	0	5	stop_gained	3	0	3	0	0	0	RUSC2,FAM166B	1	1	0	psoriasis	4.055;0.6228		Pathogenic	0.0447	0.03423	NA	4	0
9	35562401	9:35562401	T	TAGTG	8	3	0	5	frameshift_variant	3	0	3	0	0	0	RUSC2,FAM166B	1	1	0	psoriasis	4.055;0.6228		Pathogenic	0.0785	0.0828	NA	0	0
9	76703466	9:76703466	G	GCATC	5	4	0	1	frameshift_variant	1	1	3	0	0	0	PRUNE2	1	1	0	hippocampal atrophy	0.1279		Pathogenic	0.002	0.04576	NA	allele problems	allele problems
9	76703467	9:76703467	C	CAT	5	4	0	1	frameshift_variant	1	1	3	0	0	0	PRUNE2	1	1	0	hippocampal atrophy	0.1279		Pathogenic	NA	NA	NA	allele problems	allele problems
9	125220572	9:125220572	GC	G	6	4	0	2	frameshift_variant	1	0	1	1	0	1	RABEPK	1	0	0		8.068		Benign	0.0586	0.07915	0.00519861	10	10
9	135624500	rs34217442	CA	C	2	2	0	0	frameshift_variant	1	0	1	2	0	2	GLT6D1	1	0	0	periodontitis	0		NA	0.0885	0.08999	0.21629	10	10
9	136341024	9:136341024	TC	T	3	1	0	2	frameshift_variant	1	0	1	1	0	1	GPSM1	1	0	0	type II diabetes mellitus	0.656		Benign	0.1909	0.1815	0.15094	9	10
8	81753241	8:81753241	TGTGA	T	1	1	0	0	splice_donor_variant	2	0	2	1	0	1	CHMP4C	1	0	0	ovarian carcinoma;Malignant epithelial tumor of ovary	2.752		Benign	NA	NA	0.0678419	10	10
7	100787940	7:100787940	GC	G	8	7	0	1	frameshift_variant	1	1	3	0	0	0	ZAN	1	0	0		0.02704		Pathogenic	NA	NA	NA	3	allele problems
6	31412224	6:31412224	TG	T	4	3	0	1	frameshift_variant	1	0	1	1	0	1	HCP5,MICA	1	0	0	myositis;Stevens-Johnson syndrome, toxic epidermal necrolysis;visceral adipose tissue measurement, body mass index;HIV-1 infection;hypothyroidism;Herpes Zoster;drug-induced liver injury;drug-induced agranulocytosis, response to clozapine;AIDS;autoimmune thyroid disease, type I diabetes mellitus;allergy;allergic sensitization measurement;rheumatoid arthritis;atopic eczema;Behcet's syndrome;HIV-1 i…	2.547;8.31		Benign	0.2664	0.2407	0.0339845	0	10
6	109442744	6:109442744	TC	T	16	1	1	14	frameshift_variant	0	1	2	1	0	1	MICAL1,PPIL6,SMPD2	1	0	0	body height;body height	2.406;0.05378;2.496		Benign	0.1014	NA	0.0784759	10	10
5	122152940	5:122152940	AT	A	7	1	0	6	frameshift_variant	1	0	1	1	0	1	CTC-441N14.4,CTC-441N14.1,ZNF474,CTC-441N14.2	1	0	0		0;0;0.04019;0		Benign	0.002	0.004381	0.0537047	10	10
5	131988560	5:131988560	T	TGG	18	2	0	16	frameshift_variant	2	0	2	1	0	1	CTB-127M13.1,ACSL6	1	1	0	Alzheimers disease;inflammatory bowel disease;Crohn's disease	0.3051		Benign	0.1243	0.1028	NA	0	0
5	141393331	5:141393331	GC	G	17	2	0	15	frameshift_variant	3	0	3	0	0	0	PCDHGA8,PCDHGB3,PCDHGB2,PCDHGB1,PCDHGB5,PCDHGB4,PCDHGA2,PCDHGA3,PCDHGA1,PCDHGA6,PCDHGA7,PCDHGA4,PCDHGA5	1	0	0	carotid artery intima media thickness	0.04401;0.05437;0.09832;0.03936;0.3206;0.1404;0.1382;0.01862;0.1327;0.1467;0.07107;0.07658		Benign	NA	NA	0.0839781	10	10
4	100187718	4:100187718	GT	G	5	1	0	4	frameshift_variant	1	0	1	1	0	1	RP11-15B17.1,DDIT4L,RP11-588P8.1	1	0	0		0.05378;0.1163;0		Benign	0.0765	NA	0.089988	10	10
3	108757146	3:108757146	G	GGGGGATTA	2	1	0	1	stop_gained	2	0	2	1	0	1	RETNLB	1	0	0		0		Benign	0.3628	0.403	0.173867	10	10
3	108757151	3:108757151	A	ATTAGGGGG	2	1	0	1	stop_gained	2	0	2	1	0	1	RETNLB	1	1	0		0		Pathogenic	0.0109	0.01249	NA	0	0
3	108757152	3:108757152	T	TTAGGGGAG	2	1	0	1	frameshift_variant	2	0	2	1	0	1	RETNLB	1	1	0		0		Pathogenic	NA	0.0003903	NA	10	0
21	33488442	21:33488442	CAATTA	C	5	4	0	1	frameshift_variant	1	1	3	0	0	0	AP000302.58,DNAJC28	1	0	0	self reported educational attainment	0.1853;0.7041		Benign	0.1978	0.1743	0.233485	4	10
20	3045699	20:3045699	A	AGCCCC	5	4	0	1	frameshift_variant	1	0	1	2	0	2	MRPS26,GNRH2	1	0	0		34.15;0.3494		Benign	NA	NA	NA	10	9
20	45857313	20:45857313	C	CATCT	12	6	0	6	frameshift_variant	2	0	2	1	0	1	ACOT8,ZSWIM3	1	0	0		7.038;0.8961		Benign	NA	NA	0.00266951	10	9
2	44301128	CD1111549	GT	G	10	7	0	3	splice_donor_variant	1	1	3	0	0	0	SLC3A1	1	0	0		0.3853	Cystinuria	NA	NA	NA	0.101853	10	10
2	74460387	2:74460387	T	TG	34	4	0	30	frameshift_variant	1	0	1	1	0	1	MOGS,INO80B,WBP1,INO80B-WBP1	1	1	0		17.89;11.53;5.43		Pathogenic	0.1998	0.202	NA	10	10
2	96687723	2:96687723	G	GGGGAA	6	1	0	5	frameshift_variant	1	1	3	0	0	0	FER1L5	1	0	0	bipolar disorder	0.004626		Benign	NA	NA	NA	10	10
2	185738878	2:185738878	A	AG	7	1	0	6	frameshift_variant	1	1	3	0	0	0	AC007966.1,FSIP2	1	0	0		0.03824;0.01346		Benign	NA	NA	0.330161	4	10
2	200490214	2:200490214	AGGCGCGGT	A	3	2	0	1	frameshift_variant	1	0	1	1	0	1	KCTD18	1	0	0	urinary albumin to creatinine ratio;pelvic organ prolapse	2.669		Benign	NA	NA	0.00779584	10	10
2	233682327	rs771314938	CCG	C	6	1	0	5	frameshift_variant	3	0	3	0	0	0	UGT1A7,UGT1A8,UGT1A9,UGT1A10	1	0	0	HIV-1 infection, bilirubin measurement;metabolite measurement;HIV-1 infection, bilirubin measurement;HIV-1 infection, bilirubin measurement;attention deficit hyperactivity disorder;Sickle cell anemia, cholelithiasis, bilirubin measurement;HIV-1 infection, bilirubin measurement	0.02968;0		NA	NA	NA	NA	0	0
2	235852770	2:235852770	C	CCAGG	8	2	0	6	frameshift_variant	3	0	3	0	0	0	AGAP1	1	0	0	age at menarche	0.6516		Benign	0.005	0.01333	0.195195	10	10
2	235852771	2:235852771	C	CAGGA	8	2	0	6	frameshift_variant	3	0	3	0	0	0	AGAP1	1	1	0	age at menarche	0.6516		Benign	NA	NA	NA	0	0
2	235852772	2:235852772	A	AGGCC	8	2	0	6	frameshift_variant	3	0	3	0	0	0	AGAP1	1	0	0	age at menarche	0.6516		Benign	0.0666	0.1091	NA	0	0
2	235852773	2:235852773	G	GGCAC	8	2	0	6	frameshift_variant	3	0	3	0	0	0	AGAP1	1	1	0	age at menarche	0.6516		Benign	0.0825	0	NA	0	0
19	23744939	19:23744939	CCA	C	3	2	0	1	frameshift_variant	3	0	3	0	0	0	ZNF681	1	0	0		0.03222		Benign	NA	NA	0.186267	10	9
19	52613754	19:52613754	G	GACTTGTGACT	17	5	0	12	frameshift_variant	2	0	2	1	0	1	ZNF83	1	1	0		1.793		Pathogenic	NA	NA	NA	0	allele problems
19	58038295	19:58038295	TC	T	3	2	0	1	frameshift_variant	1	0	1	1	0	1	ZSCAN1	1	0	0		0.01342		Benign	0.3131	NA	0.00964501	10	9
18	23136057	18:23136057	GGC	G	9	1	0	8	frameshift_variant	1	0	1	1	0	1	CABLES1,AC105247.1	1	1	0	Tuberculosis;smoking behavior;triglyceride measurement;body height;platelet count;sitting height ratio	1.851		Pathogenic	NA	NA	NA	allele problems	allele problems
18	23136059	18:23136059	C	CCG	9	1	0	8	frameshift_variant	1	0	1	1	0	1	CABLES1,AC105247.1	1	0	0	Tuberculosis;smoking behavior;triglyceride measurement;body height;platelet count;sitting height ratio	1.851		Pathogenic	NA	0.0001202	NA	allele problems	allele problems
17	6446124	17:6446124	TC	T	9	1	0	8	frameshift_variant	1	1	3	0	0	0	FAM64A	1	0	0		0.01778		Benign	0.1223	0.1218	0.00654293	10	9
17	41302321	17:41302321	TGTACAGATGGTTG	T	1	1	0	0	frameshift_variant	3	0	3	0	0	0	KRTAP29-1	1	0	0		0		Benign	0.175	0.1652	0.180622	10	9
17	75596487	17:75596487	CTG	C	10	3	0	7	frameshift_variant	2	0	2	1	0	1	MYO15B	1	0	0		6.258		Benign	0.2346	0.2217	0.0744794	10	9
17	81653317	17:81653317	CG	C	9	1	0	8	frameshift_variant	1	0	1	1	0	1	TSPAN10,NPLOC4,PDE6G	1	0	0	atrophic macular degeneration, age-related macular degeneration, wet macular degeneration;eye color;atrophic macular degeneration, age-related macular degeneration, wet macular degeneration	0.1204;9.243;0.1446		Benign	NA	0.3744	0.0699839	10	9
16	717426	16:717426	T	TG	15	1	0	14	frameshift_variant	3	0	3	0	0	0	MSLN,METRN,FAM173A	1	0	0		0.0169;4.208;9.133		Benign	NA	NA	0.215271	4	8
15	101650011	15:101650011	G	GT	18	6	0	12	frameshift_variant	1	0	1	1	0	1	TM2D3,TARSL2,RNU6-807P	1	0	0		6.402;1.53;0		Pathogenic	0.1064	0.5	NA	10	9
14	20990161	14:20990161	CCCCG	C	24	1	0	23	frameshift_variant	2	0	2	1	0	1	METTL17	1	0	0		12.64		Benign	0	0.001589	0.326776	10	9
14	92071010	14:92071010	C	CTGCTG	43	16	0	27	frameshift_variant	3	0	3	0	0	0	AL049872.1,ATXN3	1	0	0	Orofacial clefting syndrome;body height;coronary artery calcification	1.048		Pathogenic	NA	NA	NA	3	3
13	72753781	rs774725351	CAT	C	5	3	0	2	frameshift_variant	1	0	1	1	0	1	DIS3,BORA	1	0	0		3.093;0.654		NA	NA	NA	NA	10	9
12	929812	rs35278212	C	CT	18	4	8	6	frameshift_variant	2	0	2	1	0	1	RAD52	1	0	0	lung carcinoma	2.409		NA	NA	NA	0.123517	10	9
12	9093580	CD984159	CTATGG	C	6	2	0	4	splice_acceptor_variant	2	0	2	1	0	1	A2M	1	0	0		215.7	Alzheimer_disease_association_with	NA	0.1471	0.1478	0.147123	10	9
12	48203092	12:48203092	C	CA	2	1	0	1	frameshift_variant	3	0	3	0	0	0	RP11-370I10.12,OR10AD1	1	0	0		0.03193		Benign	NA	NA	0.206876	10	9
12	51346632	12:51346632	C	CGCG, CCG	4	1	1	2	frameshift_variant	3	0	3	0	0	0	GALNT6,CELA1	1	0	0	transforming growth factor beta measurement	0.1026;0		Benign	0.0417	NA	NA	1	0
12	56158581	12:56158581	GGAGTTTGTGGGTCA	G	39	2	0	37	frameshift_variant	1	0	1	1	0	1	SMARCC2,MYL6,MYL6B,RP11-977G19.5,RP11-603J24.14	1	0	0		8.011;60.59;3.108;3.822;0		Benign	0.5577	0.5801	NA	10	9
12	56997074	12:56997074	AAC	A	4	1	0	3	frameshift_variant	1	0	1	1	0	1	ZBTB39,GPR182	1	0	0		1.313;0.4374		Benign	NA	NA	0.0795455	10	9
11	433356	11:433356	TG	T	6	1	0	5	frameshift_variant	1	0	1	1	0	1	ANO9	1	0	0		0.5962		Benign	NA	NA	0.00375486	10	9
11	17368866	11:17368866	GAA	G	2	2	0	0	frameshift_variant	1	0	1	1	0	1	NCR3LG1	1	1	0		0.08902		Pathogenic	NA	NA	0	10	9
11	60397880	11:60397880	TTG	T	19	10	0	9	frameshift_variant	1	1	3	0	0	0	MS4A7,MS4A14,MS4A6E	1	1	0	forced expiratory volume, response to bronchodilator;forced expiratory volume, response to bronchodilator;Alzheimers disease	2.424;0.4624;0		Pathogenic	0	0	NA	allele problems	allele problems
11	124250539	11:124250539	G	GAGCTACAT	1	1	0	0	frameshift_variant	1	1	3	0	0	0	OR8G1	1	1	0		0		Benign	0.0099	0.01494	NA	0	0
1	9244919	1:9244919	CCCCAGGCA	C	2	2	0	0	splice_acceptor_variant	1	0	1	1	0	1	H6PD	1	0	0	body height	35.1		Benign	NA	NA	0.15483	10	10
1	34761404	1:34761404	CTTTG	C, CTTG	8	2	0	6	frameshift_variant	3	0	3	0	0	0	SMIM12,RP1-34M23.5,GJB5,GJB4	1	1	0	visceral adipose tissue measurement, body mass index	4.513;0;0.1213;0.01589		Pathogenic	NA	NA	NA	allele problems	allele problems
1	156583439	1:156583439	GC	G	7	2	0	5	frameshift_variant	3	0	3	0	0	0	TTC24,AL365181.1	1	0	0		0.02669;0		Benign	NA	NA	0.0324658	10	10
1	244970247	1:244970247	GGC	G	12	1	0	11	frameshift_variant	2	0	2	1	0	1	RP11-156E8.1,EFCAB2	1	0	0	forced expiratory volume, response to bronchodilator, chronic obstructive pulmonary disease	0.1193;1.017		Benign	0.1412	0.1381	0.60945	10	10
1	248362028	rs376643959	A	ACG	1	1	0	0	frameshift_variant	2	0	2	0	0	0	OR2T4	1	0	1		0		NA	NA	NA	NA	0	7
X	24207706	X:24207706	TGATA	T	6	6	0	0	splice_acceptor_variant	0	1	2	0	0	0	ZFX	1	1	0		2.173		NA	0.0974	0.1009	NA	0	0
X	106694023	X:106694023	CAGTTTTT	C	2	1	0	1	frameshift_variant	2	0	2	0	0	0	RNF128	1	1	0		15.45		NA	NA	NA	NA	0	0
X	106694024	rs779247842	AGTTTTTT	A	2	1	0	1	frameshift_variant	2	0	2	0	0	0	RNF128	1	0	0		15.45		NA	0.001	0.00133	NA	10	10
X	134854114	X:134854114	GA	G	5	1	0	4	frameshift_variant	2	0	2	0	0	0	FAM122C	1	0	0		0.1791		NA	0.001	NA	NA	10	10
X	153784708	X:153784708	G	GTCCCC	19	1	0	18	frameshift_variant	0	1	2	0	0	0	SRPK3,IDH3G	1	0	0		0.224;10.23		NA	0.1074	NA	NA	3	10
9	27524369	9:27524369	T	TTTGA	2	1	0	1	frameshift_variant	1	0	1	1	0	1	MOB3B,IFNK	1	1	0	response to radiation, prostate carcinoma;protein measurement;response to TNF antagonist;amyotrophic lateral sclerosis;response to radiation, prostate carcinoma	0.3338;0		Pathogenic	NA	0.1814	NA	0	0
9	27524372	9:27524372	G	GTTTT	2	1	0	1	frameshift_variant	1	0	1	1	0	1	MOB3B,IFNK	1	1	0	response to radiation, prostate carcinoma;protein measurement;response to TNF antagonist;amyotrophic lateral sclerosis;response to radiation, prostate carcinoma	0.3338;0		Pathogenic	0.1014	0.09625	NA	0	0
9	35682767	9:35682767	A	AG	12	1	0	11	frameshift_variant	0	1	2	0	0	0	CA9,TPM2	1	0	0		0.4433;6.003		Benign	NA	NA	0.145986	4	10
9	110375464	9:110375464	CTAAA	C	3	2	0	1	splice_acceptor_variant	2	0	2	0	0	0	SVEP1	1	1	0	longevity;type II diabetes mellitus	0.5069		Pathogenic	0.0596	0.06275	NA	0	0
9	122511106	9:122511106	A	AT	1	1	0	0	frameshift_variant	0	1	2	0	0	0	OR1J2	1	0	0		0		Benign	NA	NA	0.0903389	4	2
9	130338413	9:130338413	G	GA	2	1	0	1	frameshift_variant	1	0	1	1	0	1	HMCN2	1	1	0		0.176		NA	NA	NA	NA	10	10
9	133534854	9:133534854	G	GC	3	1	0	2	frameshift_variant	2	0	2	0	0	0	ADAMTSL2	1	0	0		10.53		Benign	0.0159	0.02371	0.000467352	10	10
8	11284316	8:11284316	C	CT	5	1	0	4	frameshift_variant	0	1	2	0	0	0	AF131216.1,MTMR9,CTC-493P15.2	1	0	0	eye measurement;systemic lupus erythematosus	0.9967;0		Benign	0.0288	0.04303	NA	0	2
8	17081790	rs58848674	C	CA	5	1	0	4	frameshift_variant	0	1	2	0	0	0	MICU3	1	0	0		2.749		NA	NA	NA	0.0884089	10	10
8	97775937	8:97775937	C	CGGCGGGCTCCAGGCGA	5	2	0	3	frameshift_variant	1	0	1	1	0	1	Y_RNA,LAPTM4B	1	0	0	QT interval	0;4.93		Benign	0.2306	0.1689	0.144577	0	9
7	12351642	7:12351642	T	TA	4	2	0	2	frameshift_variant	2	0	2	0	0	0	VWDE	1	0	0		0.03183		Benign	NA	NA	0.0968258	4	10
7	100787974	7:100787974	T	TGACG, TTTGACG	16	7	7	2	frameshift_variant	2	0	2	0	0	0	ZAN	1	1	0		0.02704		NA	NA	NA	NA	0	allele problems
7	101239738	7:101239738	A	AACAGGGAAAGG	17	1	0	16	frameshift_variant	2	0	2	0	0	0	FIS1,CLDN15	1	0	0		34.37;5.954		Benign	0	0.00024	0.0529341	10	10
7	128947319	7:128947319	C	CCAAGT	14	4	0	10	frameshift_variant	2	0	2	0	0	0	IRF5	1	1	0	systemic lupus erythematosus;systemic scleroderma, systemic lupus erythematosus;rheumatoid arthritis;systemic scleroderma;primary biliary cirrhosis;biliary liver cirrhosis;ulcerative colitis	1.769		Pathogenic	0.2247	0.2374	NA	4	allele problems
7	140749351	7:140749351	C	CAGT	4	3	0	1	stop_gained	1	0	1	0	0	0	BRAF	1	1	1	influenza A (H1N1);t-tau:beta-amyloid 1-42 ratio measurement;response to vitamin;cerebrospinal fluid biomarker measurement, t-tau measurement	1.917		Pathogenic	NA	NA	NA	0	0
6	29670738	6:29670738	CTGTTA	C	19	1	0	18	frameshift_variant	2	0	2	0	0	0	MOG,ZFP57	1	0	0	FEV/FEC ratio;Crohn's disease	0;0		Benign	NA	NA	0.0203279	10	10
6	31772983	6:31772983	T	TGGACAGGCTCCATG	6	1	0	5	frameshift_variant	2	0	2	0	0	0	VWA7,VARS	1	0	0		0.4705;8.387		Benign	NA	NA	0.0477594	10	10
6	32403192	6:32403192	TG	T	5	2	0	3	frameshift_variant	2	0	2	0	0	0	BTNL2	1	0	0	Frontotemporal dementia;prostate carcinoma;hepatitis C induced liver cirrhosis;response to vaccine;membranous glomerulonephritis;waist-hip ratio, body mass index;asthma;Crohn's disease;Vitiligo;HIV-1 infection;osteoarthritis, knee;multiple sclerosis;coronary heart disease;serum IgG measurement, response to dietary antigen;biliary liver cirrhosis;ulcerative colitis;waist-hip ratio;multiple scleros…	0		Benign	NA	NA	0.0835673	10	9
6	78903027	6:78903027	CA	C	4	2	0	2	frameshift_variant	2	0	2	0	0	0	IRAK1BP1	1	0	0	mean arterial pressure, response to high sodium diet;systolic blood pressure, response to high sodium diet;mean arterial pressure, response to high sodium diet, response to dietary potassium supplementation;systolic blood pressure, response to high sodium diet, response to dietary potassium supplementation;systolic blood pressure, response to low sodium diet;blood cadmium measurement	0.1343		Benign	NA	NA	0.217586	4	10
6	89868009	6:89868009	A	AAATATTACAT	3	1	0	2	frameshift_variant	0	1	2	0	0	0	CASP8AP2	1	0	0		0.7419		Benign	NA	NA	NA	0	allele problems
5	16762114	5:16762114	CTA	C	4	3	0	1	splice_acceptor_variant	1	0	1	1	0	1	MYO10	1	1	0	IGFBP-1 measurement;response to hydrochlorothiazide, fasting blood glucose measurement;unipolar depression	1.307		Pathogenic	NA	NA	NA	0	0
5	146515587	rs558001563	CTA	C	6	1	0	5	frameshift_variant	2	0	2	0	0	0	GPR151,TCERG1	1	0	0		0;4.165		NA	0	0	0.000133227	10	10
5	172915026	5:172915026	G	GT	8	1	0	7	frameshift_variant	1	0	1	1	0	1	ERGIC1	1	0	0	periodontitis;response to paclitaxel, response to antineoplastic agent	24.45		Benign	NA	NA	0.231423	10	10
5	176599119	5:176599119	C	CTTGG	4	1	0	3	frameshift_variant	2	0	2	0	0	0	CDHR2,GPRIN1	1	1	0		9.769;0.09377		Pathogenic	0.0596	0.0852	NA	0	0
4	4226523	4:4226523	G	GGTGT	1	1	0	0	frameshift_variant	1	0	1	0	0	0	OTOP1	1	1	1		0		Pathogenic	NA	0.01219	NA	0	0
4	75046209	4:75046209	TG	T	2	2	0	0	frameshift_variant	2	0	2	0	0	0	PARM1	1	1	0		0.2963		Pathogenic	NA	NA	NA	10	10
3	51970081	3:51970081	C	CG	29	6	0	23	frameshift_variant	0	0	0	0	1	2	RP11-155D18.12,PCBP4,ABHD14A,ABHD14A-ACY1,ABHD14B	1	0	0		5.693;6.429;37.5		Benign	0.1799	NA	0.00921474	0	9
3	52824471	3:52824471	G	GGCCA	15	4	0	11	frameshift_variant	1	0	1	0	0	0	RP5-966M1.6,ITIH4-AS1,ITIH4	1	1	1	ulcerative colitis;bipolar disorder;blood manganese measurement;schizophrenia;response to vaccine, cytokine measurement;body mass index	1.777;884.9		Pathogenic	NA	NA	NA	0	0
21	46235427	21:46235427	C	CT	14	5	0	9	splice_acceptor_variant	2	0	2	0	0	0	MCM3AP,MCM3AP-AS1	1	1	0	testicular carcinoma;Testicular Germ Cell Tumor	5.649;0.3428		Pathogenic	0.0696	NA	NA	10	10
2	24164308	2:24164308	GC	G	8	6	0	2	frameshift_variant	2	0	2	0	0	0	AC008073.7,FAM228B,RP11-507M3.1	1	0	0		0;0.35		Pathogenic	NA	NA	NA	10	10
2	85343643	2:85343643	CAGAT	C	5	2	0	3	frameshift_variant	1	0	1	1	0	1	PEBP1P2,RETSAT	1	0	0		0.07014;26.71		Pathogenic	NA	0	0.000337064	0	0
2	201289822	rs556555873	AT	A	15	2	0	13	frameshift_variant	2	0	2	0	0	0	ALS2CR12,CASP8	1	0	0	basal cell carcinoma;esophageal squamous cell carcinoma;rheumatoid arthritis;chronic lymphocytic leukemia;melanoma;basal cell carcinoma;esophageal squamous cell carcinoma	0.1615;1.567		NA	NA	NA	0	10	10
2	218528801	2:218528801	C	CAAAAAA	6	1	0	5	splice_acceptor_variant	1	0	1	1	0	1	USP37	1	1	0	response to bronchodilator, FEV/FEC ratio;body mass index	0.4777		Benign	0	5.993e-05	NA	0	0
2	219496868	rs11437065	T	TA	19	2	0	17	frameshift_variant	2	0	2	0	0	0	SPEG,GMPPA,AC053503.11,RP11-316O14.1	1	0	0		0.1145;18.97;0;0.0844		NA	NA	NA	0.0670103	10	10
19	35511478	19:35511478	C	CTGCCACTGCTG	55	5	0	50	frameshift_variant	1	0	1	1	0	1	DMKN	1	0	0		0.4681		Pathogenic	0	NA	NA	10	7
19	37388950	19:37388950	C	CTGTG	6	1	0	5	frameshift_variant	2	0	2	0	0	0	ZNF527	1	0	0		0.4239		Benign	NA	NA	NA	10	9
19	41116202	CI071425	G	GC	4	2	0	2	frameshift_variant	2	0	2	0	0	0	CYP2F1	1	0	0		0	CYP2F1_deficiency	NA	0	0.001044	0.20256	10	9
19	44176111	rs780058176	TG	T	19	3	0	16	frameshift_variant	2	0	2	0	0	0	ZNF226	1	0	0		1.439		NA	0.003	0.0007107	NA	10	9
18	9104206	18:9104206	G	GC	7	1	0	6	frameshift_variant	2	0	2	0	0	0	RP11-21J18.1,NDUFV2	1	0	0	response to lamotrigine, maculopapular eruption, epilepsy;cerebral amyloid deposition measurement	45.45		Benign	NA	0.09218	0.0793439	10	9
18	58537170	18:58537170	T	TGGTAA	4	1	0	3	frameshift_variant	1	0	1	0	0	0	ALPK2,RP11-1151B14.4	1	1	1	response to diisocyanate, asthma;multiple sclerosis	1.012;0.1093		Pathogenic	NA	NA	NA	0	0
17	16353385	rs768049448	A	AGGCC	8	2	0	6	frameshift_variant	2	0	2	0	0	0	CENPV,PIGL	1	0	0	amyotrophic lateral sclerosis;amyotrophic lateral sclerosis	10.48;2.158		NA	0.008	0	0	4	0
17	19015193	17:19015193	T	TGCGGGGGTGG	6	5	0	1	frameshift_variant	4	0	4	1	0	1	SLC5A10	1	1	0		0.1168		Pathogenic	0.0686	0.06707	NA	0	0
17	58155318	17:58155318	CCA	C	2	1	0	1	frameshift_variant	2	0	2	0	0	0	MSX2P1,OR4D1	1	0	0		0;0		Benign	0.1431	0.1471	0	10	9
17	58214368	17:58214368	A	ACCTTT	13	6	0	7	frameshift_variant	1	0	1	0	0	0	MKS1,LPO	1	1	1	forced expiratory volume, response to bronchodilator, chronic obstructive pulmonary disease;response to bronchodilator, chronic obstructive pulmonary disease, FEV/FEC ratio;forced expiratory volume, response to bronchodilator, chronic obstructive pulmonary disease;response to bronchodilator, chronic obstructive pulmonary disease, FEV/FEC ratio	2.467;0		Pathogenic	NA	NA	NA	0	0
17	69154324	17:69154324	C	CACCTGGAA	8	2	3	3	frameshift_variant	2	0	2	0	0	0	ABCA10	1	0	0	smoking behavior, gene methylation measurement	0.9738		Benign	NA	NA	0.00146706	10	9
17	69154327	17:69154327	C	CTGGAAACG	8	5	0	3	splice_acceptor_variant	2	0	2	0	0	0	ABCA10	1	1	0	smoking behavior, gene methylation measurement	0.9738		Pathogenic	0.0626	0.05165	NA	0	0
17	69193976	17:69193976	AAT	A	4	2	0	2	frameshift_variant	2	0	2	0	0	0	ABCA10	1	0	0	smoking behavior, gene methylation measurement	0.9738		Benign	0.2763	0.2694	0.00160128	10	9
17	74367718	17:74367718	GC	G	3	3	0	0	frameshift_variant	0	1	2	0	0	0	GPR142	1	0	0		0.01136		Benign	NA	NA	0.000533832	10	9
17	75630838	17:75630838	C	CTG	20	4	0	16	splice_acceptor_variant	0	1	2	0	0	0	RECQL5,MYO15B,SMIM5	1	0	0		3.775;6.258;0.2043		Pathogenic	NA	NA	0.00634518	0	0
16	717430	rs374964256	C	CG	15	1	0	14	frameshift_variant	2	0	2	0	0	0	MSLN,METRN,FAM173A	1	0	0		0.0169;4.208;9.133		NA	NA	NA	NA	4	7
16	1773388	16:1773388	CG	C	37	1	0	36	frameshift_variant	2	0	2	0	0	0	SPSB3,MRPS34,NME3,EME2,MAPK8IP3	1	0	0		22.48;28.63;20.63;2.94;11.15		Benign	NA	NA	0.0197597	10	9
14	24214060	14:24214060	CA	C	35	2	0	33	frameshift_variant	1	0	1	1	0	1	NEDD8,NEDD8-MDP1,CHMP4A,RP11-468E2.1,AL136419.6,MDP1	1	0	0		11.79;9.008;3.469		Benign	0.0487	0.04014	0.0618921	10	9
12	14823483	12:14823483	CTA	C	4	1	0	3	frameshift_variant	2	0	2	0	0	0	C12orf60,ART4	1	0	0	body height	0.8112;3.97		Benign	0.4026	NA	0.134487	10	9
11	640090	11:640090	G	GCCAC	5	1	0	4	frameshift_variant	1	0	1	0	0	0	DRD4,DEAF1	1	1	1		0.4455;2.454		Pathogenic	NA	0.04391	NA	0	7
11	5489310	11:5489310	G	GGGCT	9	1	0	8	frameshift_variant	2	0	2	0	0	0	AC104389.28,OR52D1,HBE1,HBG2	1	0	0	hemoglobin measurement, hemoglobin A2 measurement;hematocrit;hemoglobin measurement, fetal hemoglobin measurement;Hemoglobin E disease;mean corpuscular hemoglobin concentration;hemoglobin measurement, hemoglobin A2 measurement;Hemoglobin E disease;hemoglobin measurement, fetal hemoglobin measurement	0;0;0.05743;0.1204		Benign	0.0189	0.008559	0.163284	10	9
11	6921357	rs59264610	TC	T	1	1	0	0	frameshift_variant	1	0	1	1	0	1	OR2D3	1	0	0		0		NA	0.1312	0.1524	0.0493136	10	9
11	7796836	11:7796836	G	GGTAGATGC	3	1	0	2	frameshift_variant	0	1	2	0	0	0	RP11-35J10.5,RP11-494M8.4,OR5P2	1	0	0		0;0		Pathogenic	NA	0.0001498	NA	0	8
11	46320529	rs756404952	GT	G	3	2	0	1	splice_donor_variant	0	1	2	0	0	0	CREB3L1	1	0	0		0.178		NA	0	NA	NA	0	0
11	124250540	11:124250540	A	AGC, AGCTACATATG	2	2	0	0	frameshift_variant	2	0	2	0	0	0	OR8G1	1	1	0		0		NA	NA	0	NA	0	0
10	30313716	10:30313716	T	TA	2	1	0	1	frameshift_variant	2	0	2	0	0	0	MTPAP	1	1	0		1.852		Pathogenic	NA	0.0001804	NA	10	9
10	62198389	10:62198389	A	AT	2	2	0	0	frameshift_variant	0	1	2	0	0	0	RTKN2	1	0	0	rheumatoid arthritis;systemic lupus erythematosus;psychosis, response to haloperidol;diastolic blood pressure	0.01311		NA	0.0447	0.04985	NA	4	1
1	1398672	1:1398672	CTAGAG	C	23	6	0	17	splice_acceptor_variant	2	0	2	0	0	0	RP4-758J18.2,CCNL2,MRPL20	1	0	0		10.73;58.1;20.68		Benign	NA	NA	0.041561	10	10
1	19081800	1:19081800	G	GC	5	1	0	4	frameshift_variant	0	1	2	0	0	0	UBR4	1	0	0		6.534		Benign	NA	0.00024	0.395207	10	10
1	34761406	1:34761406	TTGTC	T	4	1	0	3	frameshift_variant	2	0	2	0	0	0	SMIM12,RP1-34M23.5,GJB5,GJB4	1	0	0	visceral adipose tissue measurement, body mass index	4.513;0;0.1213;0.01589		Benign	0.0845	0.08957	0.0432107	10	9
1	201386876	rs552300739	ACC	A	8	4	0	4	frameshift_variant	2	0	2	0	0	0	LAD1	1	0	0		6.04		NA	0.0557	0.07059	0.017066	8	7
1	247896477	1:247896477	G	GA	1	1	0	0	frameshift_variant	1	0	1	1	0	1	OR2W3	1	0	0		0.02612		Benign	NA	0.0008726	0.147849	10	10
X	156001477	X:156001477	GT	G	5	1	0	4	frameshift_variant	1	0	1	0	0	0	IL9R,AJ271736.10	1	0	0		0		NA	0	NA	NA	0	10
9	37770740	9:37770740	G	GTA	10	6	0	4	splice_donor_variant	1	0	1	0	0	0	EXOSC3,RP11-613M10.9,TRMT10B	1	0	0		2.188;2.745		Pathogenic	0.0378	0.03684	6.66e-05	10	10
9	113221293	9:113221293	TC	T	6	2	0	4	frameshift_variant	1	0	1	0	0	0	SLC31A1,FKBP15	1	0	0	albumin:globulin ratio measurement	16.89;3		Benign	0	2.997e-05	0	10	10
8	22569150	rs779052952	G	GGACAAGAA	20	4	0	16	frameshift_variant	1	0	1	0	0	0	SORBS3,RP11-582J16.3	1	0	0	HIV-1 infection	19.94;0		NA	0	0.0001648	0	0	10
8	73794116	8:73794116	CT	C	8	6	0	2	splice_acceptor_variant	1	0	1	0	0	0	RP11-463D19.2,UBE2W	1	0	0	blood manganese measurement;obese body mass index status, urate measurement	2.065		Benign	0.007	0.01304	0.0440725	4	10
8	89784139	8:89784139	GGTA	G	3	2	0	1	splice_donor_variant	1	0	1	0	0	0	RIPK2	1	1	0	Crohn's disease;leprosy;cerebral amyloid deposition measurement;neuropsychological test	1.612		Pathogenic	0.1014	NA	0.000163827	0	0
8	100596815	8:100596815	GC	G	3	2	0	1	frameshift_variant	1	0	1	0	0	0	SNX31	1	0	0	cerebrospinal fluid clusterin measurement	0.01042		Benign	0.0736	0.06457	0.00053376	10	10
8	102238611	8:102238611	C	CG	12	1	0	11	frameshift_variant	1	0	1	0	0	0	UBR5-AS1,SUMO2P19,RRM2B	1	0	0		3.178		Benign	0	1.51e-05	0.0845165	10	10
8	141449677	8:141449677	C	CA	5	2	0	3	frameshift_variant	0	0	0	1	0	1	MROH5,SNORD5	1	0	0		0.002171;0		Benign	0.1163	NA	0.0693533	0	10
8	144528792	8:144528792	TCGCGGGTC	T	13	4	0	9	frameshift_variant	1	0	1	0	0	0	ARHGAP39,LRRC14,LRRC24,C8orf82	1	0	0	self reported educational attainment;self reported educational attainment;self reported educational attainment	0.5235;3.544;12.9		Pathogenic	NA	NA	6.72e-05	4	10
7	73865132	7:73865132	G	GC	2	1	0	1	frameshift_variant	1	0	1	0	0	0	WBSCR28	1	0	0		0.05294		Pathogenic	0	6.108e-05	0	4	10
7	99836454	CD040166	TA	T	16	9	1	6	frameshift_variant	1	0	1	0	0	0	CYP3A43	1	0	0	ticagrelor measurement, acute coronary syndrome;hormone measurement	1.927	CYP3A43_null_allele	NA	0.0129	0.00884	0.0355144	4	10
7	100114216	7:100114216	GTCCC	G	22	2	0	20	frameshift_variant	1	0	1	0	0	0	TAF6,RP11-506M12.1,AP4M1	1	0	0		3.2;0.3281;1.271		Pathogenic	NA	NA	0	10	10
7	141918996	7:141918996	AAC	A	3	1	0	2	frameshift_variant	1	0	1	0	0	0	MGAM,OR9A4	1	0	0	blood metabolite measurement;anorexia nervosa;anorexia nervosa	0.107;0		Pathogenic	0	0	0.000266489	10	10
7	149819749	7:149819749	TC	T	7	1	0	6	frameshift_variant	1	0	1	0	0	0	SSPO	1	0	0		0.2941		Benign	NA	3.002e-05	0.0109582	10	10
6	31138080	6:31138080	AG	A	14	1	0	13	frameshift_variant	0	0	0	1	0	1	PSORS1C1,POLR2LP,PSORS1C2,CCHCR1	1	0	0	chronic obstructive pulmonary disease, surfactant protein D measurement;Stevens-Johnson syndrome, toxic epidermal necrolysis;Crohn's disease;antibody measurement, Epstein-Barr virus infection;Behcet's syndrome;multiple myeloma;membranous glomerulonephritis;leukocyte count;systemic scleroderma;body height;autoimmune thyroid disease, type I diabetes mellitus;cutaneous lupus erythematosus;Stevens-Jo…	0.0197;0;0.02566;2.723		Benign	0	6.007e-05	0.0989359	10	10
6	44172317	6:44172317	T	TGGCTGCC	5	2	0	3	frameshift_variant	1	0	1	0	0	0	CAPN11	1	0	0		0.03112		Benign	NA	NA	0.053681	4	10
6	87284874	6:87284874	TACTCC	T	3	3	0	0	frameshift_variant	1	0	1	0	0	0	GJB7	1	0	0		0.00616		Pathogenic	0	0.0003601	6.66e-05	10	10
6	89867987	rs527250207	TG	T	3	1	0	2	frameshift_variant	1	0	1	0	0	0	CASP8AP2	1	0	0		0.7419		NA	NA	NA	0.121373	0	9
6	136557818	6:136557818	CCT	C	1	1	0	0	splice_acceptor_variant	1	0	1	0	0	0	MAP3K5	1	1	0		3.074		Pathogenic	0	NA	NA	4	10
6	138773755	6:138773755	CT	C	6	2	0	4	frameshift_variant	1	0	1	0	0	0	GVQW2,CCDC28A	1	0	0		12.12		Pathogenic	0	0	0	10	10
6	158713878	rs369429053	AG	A	4	3	0	1	splice_donor_variant	1	0	1	0	0	0	SYTL3	1	0	0	lipoprotein A measurement	0.5307		NA	NA	NA	0.010132	4	10
5	56102507	5:56102507	TAGGGG	T	3	3	0	0	frameshift_variant	0	0	0	1	0	1	ANKRD55	1	1	0	Alzheimers disease;urate measurement;rheumatoid arthritis;immune system disease;waist-hip ratio, body mass index;triglyceride measurement;serum IgG glycosylation measurement;autoimmune thyroid disease, type I diabetes mellitus, Common variable immunodeficiency, chronic childhood arthritis, ankylosing spondylitis, psoriasis, celiac disease, ulcerative colitis, Crohn's disease, autoimmune disease, …	0.2351		Pathogenic	0.1362	NA	NA	10	10
5	75611679	5:75611679	GGGGCTGCTGCTCC	G	3	1	0	2	frameshift_variant	1	0	1	0	0	0	ANKDD1B,CTC-366B18.4	1	0	0		0.0812;0.6743		Pathogenic	0.0139	0.01706	6.69e-05	4	10
5	79080723	5:79080723	AG	A	8	2	0	6	frameshift_variant	0	0	0	1	0	1	BHMT2,DMGDH	1	0	0	selenium measurement;serum selenium measurement;insulin sensitivity measurement;serum selenium measurement;selenium measurement;urinary metabolite measurement	114.8;22.65		Pathogenic	0.001	0.0008157	6.66e-05	10	10
5	95391475	5:95391475	CA	C	7	1	0	6	frameshift_variant	1	0	1	0	0	0	FAM81B	1	0	0		0		Pathogenic	0.0288	NA	6.67e-05	0	10
5	154446674	5:154446674	G	GCTGCCGCC	10	3	0	7	frameshift_variant	1	0	1	0	0	0	SAP30L,SAP30L-AS1	1	1	0	Alzheimers disease;QRS duration	3.201;0.07979		Pathogenic	NA	NA	NA	0	0
4	161163	4:161163	AAAGAT	A	2	2	0	0	frameshift_variant	1	0	1	0	0	0	ZNF718	1	0	0		0.4294		Benign	0.002	NA	0.000466232	10	10
4	42401306	4:42401306	C	CA	1	1	0	0	frameshift_variant	1	0	1	0	0	0	SHISA3	1	1	0		0.1672		Pathogenic	0.1203	NA	NA	4	10
4	56448597	4:56448597	GGTACAGATAAAACAA	G	6	5	0	1	splice_donor_variant	1	0	1	0	0	0	PAICS	1	0	0		16.9		Benign	0.003	0.001291	0.00120032	10	10
4	87313944	4:87313944	CG	C	3	2	0	1	frameshift_variant	1	0	1	0	0	0	HSD17B13,RP11-529H2.2	1	0	0	platelet count;bulimia nervosa;serum alanine aminotransferase measurement	30.88		Benign	0.0239	0	0.000266702	10	10
4	140392342	4:140392342	TGTCG	T	2	2	0	0	frameshift_variant	1	0	1	0	0	0	CLGN	1	1	0	bilirubin measurement	0.5136		Pathogenic	0.002	NA	NA	10	10
4	176184858	4:176184858	TTCTC	T	4	2	0	2	frameshift_variant	0	0	0	1	0	1	WDR17,SPATA4	1	0	0		0.04524;0		Benign	0.1113	0.09718	0.137712	10	10
4	185445023	rs35715260	TG	T	5	1	0	4	frameshift_variant	1	0	1	0	0	0	C4orf47,CCDC110	1	0	0		0.1238;0.09551		NA	0.005	0.005155	0.0131947	4	10
3	15053536	3:15053536	AT	A	10	2	0	8	frameshift_variant	1	0	1	0	0	0	NR2C2,MRPS25	1	0	0	alcohol and nicotine codependence	1.052;12.47		Benign	0.0089	0.01342	0.000266383	10	10
3	38307655	3:38307655	ATTTG	A	5	3	0	2	frameshift_variant	1	0	1	0	0	0	SLC22A14,RNU6-235P	1	0	0		0.04903;0		Benign	NA	NA	0.0275033	4	10
3	44242344	3:44242344	G	GTCAGACC	1	1	0	0	frameshift_variant	1	0	1	0	0	0	TOPAZ1	1	1	0		0		Pathogenic	0	0.0001814	NA	0	0
3	68976790	3:68976790	TAC	T	7	1	0	6	frameshift_variant	1	0	1	0	0	0	EOGT	1	0	0		1.038		Benign	0.1014	0.103	NA	10	10
3	73062330	3:73062330	C	CA	7	1	0	6	frameshift_variant	1	0	1	0	0	0	EBLN2,PPP4R2	1	0	0		0.626;8.115		Benign	0.0905	0.1112	0.116811	4	10
3	98169478	3:98169478	T	TG	2	1	0	1	frameshift_variant	1	0	1	0	0	0	OR5H15	1	0	0		0		Benign	NA	0.0002581	0.00160278	0	10
3	114010939	3:114010939	CG	C	5	2	0	3	frameshift_variant	1	0	1	0	0	0	QTRTD1,CCDC191	1	0	0		1.798		Benign	0.0765	0.07415	0.0169266	10	10
3	126572375	rs57404214	CCT	C	3	2	0	1	frameshift_variant	1	0	1	0	0	0	TXNRD3,TXNRD3NB	1	0	0	forced expiratory volume, response to bronchodilator	2.079		NA	0	6.32e-05	0.000333556	10	10
3	184100433	3:184100433	AG	A	7	3	0	4	frameshift_variant	0	0	0	1	0	1	HTR3E,HTR3E-AS1	1	0	0	unipolar depression	0;0		Benign	NA	NA	0.086721	10	10
3	193364172	3:193364172	TC	T	2	2	0	0	frameshift_variant	1	0	1	0	0	0	ATP13A5	1	0	0		0		Pathogenic	NA	NA	0.00606667	4	10
22	29769875	22:29769875	CTT	C	5	1	0	4	frameshift_variant	1	0	1	0	0	0	UQCR10,ZMAT5	1	0	0		39.88;7.543		Benign	NA	0.0192	0.00752631	4	10
22	50482737	22:50482737	G	GGTGGCCGCCA	6	2	0	4	frameshift_variant	1	0	1	0	0	0	MIOX,ADM2	1	1	0		0.09428;0.8649		Pathogenic	0	0.004078	NA	0	allele problems
20	19886698	20:19886698	CT	C	6	1	0	5	frameshift_variant	1	0	1	0	0	0	RIN2	1	0	0	mental or behavioural disorder;hormone measurement;word list delayed recall measurement, memory performance	1.614		Benign	NA	NA	0.000407719	10	9
20	35627312	20:35627312	C	CA	26	8	0	18	frameshift_variant	0	0	0	1	0	1	CPNE1	1	0	0		16.98		Benign	NA	NA	0.101284	10	9
2	17781726	CD137774	CAAGTT	C	5	2	0	3	frameshift_variant	0	0	0	1	0	1	SMC6,GEN1	1	0	0		4.007;2.351	Breast_cancer_bilateral_association_with	NA	NA	NA	0.107625	10	10
2	47369624	2:47369624	T	TGGGCG	6	1	0	5	frameshift_variant	1	0	1	0	0	0	EPCAM	1	0	0		0.605		Benign	NA	NA	0.000200428	10	10
2	47369714	2:47369714	C	CG	6	1	0	5	frameshift_variant	0	0	0	1	0	1	EPCAM	1	0	0		0.605		Benign	0	0	0.0734686	10	10
2	54360200	2:54360200	CAG	C	8	7	0	1	splice_acceptor_variant	1	0	1	0	0	0	C2orf73	1	0	0		0		Benign	0.001	0.0005165	6.66e-05	10	10
2	61185852	2:61185852	GTGTTT	G	18	1	0	17	frameshift_variant	1	0	1	0	0	0	AHSA2,USP34	1	1	0	celiac disease;inflammatory bowel disease;Crohn's disease	12.96;2.145		Benign	NA	0	NA	4	10
2	96687729	2:96687729	G	GGGAGC	6	1	0	5	frameshift_variant	1	0	1	0	0	0	FER1L5	1	1	0	bipolar disorder	0.004626		Benign	NA	0.07415	NA	allele problems	0
2	99593875	2:99593875	CTGAGG	C	3	3	0	0	frameshift_variant	0	0	0	1	0	1	AFF3	1	0	0	rheumatoid arthritis;type 1 diabetes nephropathy;type I diabetes mellitus	0.3924		Benign	0.005	0.005171	0.0420953	0	10
2	159987235	rs200401364	GC	G	2	2	0	0	frameshift_variant	1	0	1	0	0	0	PLA2R1	1	0	0	membranous glomerulonephritis;bilirubin measurement;inflammatory bowel disease;Crohn's disease	0.1954		NA	0.0368	0.03226	0.000865859	10	10
2	196656744	2:196656744	CTG	C	6	1	0	5	frameshift_variant	1	0	1	0	0	0	CCDC150	1	0	0		0.6947		Benign	0.0527	0.05759	0.0139907	4	10
2	198083758	2:198083758	G	GT	4	3	1	0	frameshift_variant	1	0	1	0	0	0	PLCL1	1	1	0	ulcerative colitis;dermatomyositis;Crohn's disease;prefrontal cortex cytoarchtiectural measurement;allergy;age at menarche;schizophrenia;hip bone size;alcohol drinking;brain aneurysm;neutrophil count;self reported educational attainment	0.05975		Pathogenic	0.0189	0.0216	NA	4	10
2	218528799	2:218528799	ATC	A	6	1	0	5	splice_acceptor_variant	0	0	0	1	0	1	USP37	1	1	0	response to bronchodilator, FEV/FEC ratio;body mass index	0.4777		Benign	NA	0.01453	NA	0	0
2	230515138	rs772502584	CA	C	5	1	0	4	frameshift_variant	1	0	1	0	0	0	HMGB1P3,SP100	1	0	0	forced expiratory volume, response to bronchodilator;response to bronchodilator, FEV/FEC ratio	0;5.659		NA	0	NA	0.000266525	4	10
2	233551418	2:233551418	A	AT	5	3	0	2	stop_gained	1	0	1	0	0	0	USP40,RP11-289A15.1	1	0	0	bilirubin measurement;Crohn's disease	5.39;0		Pathogenic	NA	NA	0	10	10
2	239162269	2:239162269	AG	A	7	1	0	6	frameshift_variant	1	0	1	0	0	0	AC017028.10,HDAC4	1	0	0	pulmonary function measurement, forced expiratory volume;androgenetic alopecia;pulmonary function measurement, FEV/FEC ratio;FEV/FEC ratio;coronary artery bypass, myocardial infarction;attention deficit hyperactivity disorder, unipolar depression, schizophrenia, autism spectrum disorder, bipolar disorder	0;0.8464		Benign	NA	0	0.000267487	10	10
19	1009399	19:1009399	G	GC	15	1	0	14	frameshift_variant	1	0	1	0	0	0	GRIN3B,LLNLR-284B4.1,TMEM259	1	0	0	Alzheimers disease	0.09268;59.02		Pathogenic	NA	0	0	4	9
19	1474933	19:1474933	TG	T	15	1	0	14	frameshift_variant	1	0	1	0	0	0	APC2,C19orf25	1	0	0		0.04121;3.757		Benign	NA	0.007686	0.0611453	10	9
19	7639854	19:7639854	A	ATGTGCATG	24	1	0	23	frameshift_variant	1	0	1	0	0	0	CTD-3214H19.4,STXBP2,CTD-3214H19.6	1	0	0		13.5;0.5247		Benign	NA	0.002504	0.00600561	10	9
19	19680067	19:19680067	CAT	C	8	4	0	4	frameshift_variant	1	0	1	0	0	0	ZNF101	1	0	0	selenium measurement;triglyceride measurement;body mass index	0.6812		Benign	NA	NA	0.0296039	4	0
19	48231760	19:48231760	C	CTT	26	9	0	17	frameshift_variant	1	0	1	0	0	0	ZNF114,CARD8	1	0	0		0.005184;2.09		Benign	NA	NA	0.0582311	4	9
19	51225847	19:51225847	CCCGG	C	6	4	0	2	frameshift_variant	0	0	0	1	0	1	CD33	1	0	0	HIV-1 infection, Susceptibility to viral and mycobacterial infections;Alzheimers disease	0.5232		Benign	NA	0.0004609	0.0217682	10	9
19	55912558	19:55912558	TGAAA	T	2	2	0	0	frameshift_variant	1	0	1	0	0	0	NLRP13	1	0	0	response to vaccine, cytokine measurement	0		Benign	NA	0	0.0158519	4	0
19	57456271	rs200574657	TAA	T	6	1	0	5	frameshift_variant	1	0	1	0	0	0	VN1R107P,AC004076.9,VN1R1,AC004076.5	1	0	0		0;0.3199		NA	0.0626	NA	0.00019992	10	9
19	57590907	19:57590907	CTTAA	C	8	3	0	5	frameshift_variant	1	0	1	0	0	0	ZIK1	1	1	0		0.06807		Pathogenic	NA	4.499e-05	NA	0	0
19	57590909	19:57590909	TAATC	T	8	3	0	5	frameshift_variant	1	0	1	0	0	0	ZIK1	1	0	0		0.06807		Pathogenic	0.008	0.00723	0	4	9
19	58388481	19:58388481	GTATTTTTGTTAC	G	10	1	0	9	splice_donor_variant	1	0	1	0	0	0	RPS5,MIR4754	1	0	0		99.59;0		Benign	0.0318	NA	0	0	9
18	3452223	18:3452223	CCT	C	22	1	0	21	frameshift_variant	1	0	1	0	0	0	TGIF1	1	0	0	periodontitis;response to methotrexate, chronic childhood arthritis	4.093		Pathogenic	NA	NA	0.00292278	4	8
18	24377418	CI138519	C	CAATT	9	5	0	4	stop_gained	1	0	1	0	0	0	OSBPL1A	1	0	0	type II diabetes mellitus;sex hormone globulin binding measurement;dementia, Alzheimer's disease neuropathologic change;osteoporosis	1.29	Low_HDL_cholesterol	NA	NA	NA	0.00353192	10	9
18	24377422	18:24377422	T	TAATG	9	5	0	4	frameshift_variant	1	0	1	0	0	0	OSBPL1A	1	1	0	type II diabetes mellitus;sex hormone globulin binding measurement;dementia, Alzheimer's disease neuropathologic change;osteoporosis	1.29		Pathogenic	0.0656	0.05153	NA	0	0
18	24377424	18:24377424	A	ATTAG	9	5	0	4	frameshift_variant	1	0	1	0	0	0	OSBPL1A	1	1	0	type II diabetes mellitus;sex hormone globulin binding measurement;dementia, Alzheimer's disease neuropathologic change;osteoporosis	1.29		Pathogenic	0.0656	0.05133	NA	0	0
17	1635051	17:1635051	GGC	G	7	2	0	5	frameshift_variant	1	0	1	0	0	0	SCARF1	1	0	0		4.114		Pathogenic	0	0	0.000333156	10	9
17	2042990	17:2042990	GGCCA	G	17	1	0	16	frameshift_variant	1	0	1	0	0	0	RP11-667K14.3,DPH1,OVCA2,RP11-667K14.4	1	0	0	response to diisocyanate, asthma;response to diisocyanate, asthma	0.3014;8.364		Pathogenic	NA	1.555e-05	NA	10	9
17	17171866	17:17171866	GT	G	12	6	0	6	splice_donor_variant	0	0	0	1	0	1	RP11-45M22.3,MPRIP,RNU6-767P	1	0	0	diabetic retinopathy;IGFBP-3 measurement	0.05859;6.418;0		Benign	NA	NA	0.0724667	10	9
17	28563483	17:28563483	T	TCC	14	2	0	12	frameshift_variant	0	0	0	1	0	1	PIGS,RP11-192H23.4	1	0	0		3.471;0.9175		Pathogenic	0.004	0.01067	0	10	9
17	35479822	rs143471015	AG	A	6	3	0	3	frameshift_variant	1	0	1	0	0	0	SLFN12L,RP11-686D22.9	1	0	0	unipolar depression	0.08965;0		NA	0.003	0.0008242	0.00612598	10	9
17	40141200	17:40141200	CT	C	7	1	4	2	frameshift_variant	1	0	1	0	0	0	CASC3,MSL1	1	0	0		9.588;10.05		Benign	0.0199	0.02714	0.0339955	10	9
17	56951428	17:56951428	A	AGG	3	1	0	2	frameshift_variant	1	0	1	0	0	0	COIL,RP5-1107A17.2	1	0	0	body height	3.393;0		Benign	NA	NA	0.00019984	10	9
17	56951431	17:56951431	T	TGA	3	1	0	2	frameshift_variant	1	0	1	0	0	0	COIL,RP5-1107A17.2	1	0	0	body height	3.393;0		Benign	0	NA	NA	10	9
17	69149049	17:69149049	TGA	T	9	3	0	6	frameshift_variant	1	0	1	0	0	0	ABCA10	1	0	0	smoking behavior, gene methylation measurement	0.9738		Benign	NA	NA	0.0534738	4	0
17	69194395	17:69194395	AACAG	A	4	2	0	2	frameshift_variant	1	0	1	0	0	0	ABCA10	1	0	0	smoking behavior, gene methylation measurement	0.9738		Benign	0.0586	0.04493	0.0531092	4	0
17	76120363	17:76120363	AG	A	1	1	0	0	frameshift_variant	1	0	1	0	0	0	EXOC7	1	0	0		8.341		Benign	0.0586	0.04493	0.000333244	10	9
17	78174964	rs775093332	CAG	C	15	1	0	14	frameshift_variant	1	0	1	0	0	0	SYNGR2,TK1	1	0	0		13.34;2.075		NA	NA	0.00012	0.00013344	4	9
17	82017038	rs777308203	CCT	C	26	4	0	22	frameshift_variant	1	0	1	0	0	0	ASPSCR1,STRA13	1	0	0		8.155;21.4		NA	0.008	0.01062	0.000867592	10	9
16	286888	16:286888	C	CA	17	3	0	14	frameshift_variant	1	0	1	0	0	0	ARHGDIG,PDIA2,AXIN1	1	0	0	bone density;body mass index	0.08668;0.1073;3.772		Benign	NA	NA	0.00806989	4	9
16	727912	16:727912	AG	A	44	1	0	43	frameshift_variant	1	0	1	0	0	0	MSLN,NARFL,HAGHL,CCDC78	1	0	0	body height	0.0169;4.014;0.3561;0.1325		Benign	0	0.000212	0.000535906	10	9
16	1980004	rs200352693	GT	G	20	4	0	16	frameshift_variant	1	0	1	0	0	0	NOXO1,TBL3,GFER,AC005606.14	1	0	0		0;5.296;6.099;0		NA	0	0	0.0142838	10	9
16	11927714	16:11927714	G	GAC	7	2	0	5	frameshift_variant	1	0	1	0	0	0	RP11-166B2.1,RP11-166B2.9	1	1	0		0.4395		Benign	0	NA	NA	0	0
16	29808769	rs530614380	CA	C	36	2	0	34	frameshift_variant	1	0	1	0	0	0	AC009133.24,AC009133.23,AC009133.21,MAZ,PRRT2,AC009133.15,AC009133.12,KIF22	1	0	0	mean corpuscular hemoglobin	0.1637;6.067;0.5873;0;1.33;5.979		NA	0	0.000227	0	10	9
16	50225248	16:50225248	C	CGTA	4	2	1	1	stop_gained	0	0	0	1	0	1	PAPD5	1	1	0	schizophrenia	2.043		Pathogenic	0.003	0.003379	NA	0	0
16	79211976	16:79211976	G	GGTAAA	7	1	0	6	frameshift_variant	1	0	1	0	0	0	RP11-679B19.2,WWOX	1	0	0	vital capacity;pulmonary function measurement, forced expiratory volume;bipolar disorder, body mass index;forced expiratory volume;response to radiation;anorexia nervosa;response to drug;thyroid stimulating hormone measurement;blood molybdenum measurement;cytotoxicity measurement, response to clozapine;type II diabetes mellitus;response to bronchodilator, FEV/FEC ratio;obesity;5-HIAA measurement;…	0;1.297		NA	NA	0	NA	4	9
16	79211976	16:79211976	G	GGTAAA	7	1	0	6	frameshift_variant	1	0	1	0	0	0	RP11-679B19.2,WWOX	1	0	0	vital capacity;pulmonary function measurement, forced expiratory volume;bipolar disorder, body mass index;forced expiratory volume;response to radiation;anorexia nervosa;response to drug;thyroid stimulating hormone measurement;blood molybdenum measurement;cytotoxicity measurement, response to clozapine;type II diabetes mellitus;response to bronchodilator, FEV/FEC ratio;obesity;5-HIAA measurement;…	0;1.297		NA	0	NA	NA	4	9
16	81287366	rs754603312	CCT	C	2	1	0	1	frameshift_variant	1	0	1	0	0	0	BCO1	1	0	0				NA	0	0	0.000133387	4	9
16	89971820	16:89971820	C	CA	18	1	0	17	frameshift_variant	1	0	1	0	0	0	RP11-566K11.5,CENPBD1,DEF8,AFG3L1P	1	0	0		0;1.981;5.094;3.907		Benign	0	NA	0.0119238	10	9
15	39988026	15:39988026	AG	A	3	2	0	1	frameshift_variant	1	0	1	0	0	0	EIF2AK4	1	1	0	body mass index;Ewing sarcoma;psychosis, response to haloperidol;corneal topography	3.045		Pathogenic	NA	0.1057	NA	10	9
15	64815936	15:64815936	TC	T	6	1	0	5	frameshift_variant	1	0	1	0	0	0	PIF1	1	0	0		0.1872		Benign	0.0547	0.05832	6.67e-05	10	9
15	90910909	15:90910909	TG	T	19	7	0	12	frameshift_variant	0	0	0	1	0	1	MAN2A2	1	0	0	schizophrenia;attention deficit hyperactivity disorder	10.03		Pathogenic	0	5.378e-05	NA	10	9
14	23378766	rs367613599	C	CCG	12	1	0	11	frameshift_variant	1	0	1	0	0	0	IL25,MYH6,CMTM5	1	0	0	heart rate;resting heart rate	0;0.09534;0.05229		NA	0.007	0.01031	0.000200481	10	9
14	59464198	14:59464198	G	GCA	3	2	0	1	frameshift_variant	1	0	1	0	0	0	GPR135,L3HYPDH	1	0	0		0.2541;4.076		Benign	NA	NA	0.000133369	10	9
13	113325657	13:113325657	A	ACACT	7	2	1	4	frameshift_variant	1	0	1	0	0	0	GRTP1,LAMP1	1	0	0	mean platelet volume	17.14;67.07		Benign	0.0119	0.008353	0.00227212	10	9
12	43383802	12:43383802	A	ACATTCAGC	1	1	0	0	splice_donor_variant	1	0	1	0	0	0	ADAMTS20	1	0	0	response to anticonvulsant;Alzheimers disease;energy intake;type II diabetes mellitus	0		Pathogenic	NA	0	0	10	9
12	55551800	rs59693527	CTCTT	C	3	1	0	2	frameshift_variant	1	0	1	0	0	0	RP11-110A12.2,OR6C4	1	0	0	contrast sensitivity measurement	0;0		NA	0	0.000105	0.000533191	10	9
12	85029771	rs59822389	CA	C	6	4	0	2	frameshift_variant	1	0	1	0	0	0	TSPAN19	1	0	0	forced expiratory volume, response to bronchodilator	0		NA	0.0209	NA	0	10	9
12	105176086	12:105176086	CA	C	9	1	6	2	frameshift_variant	1	0	1	0	0	0	APPL2	1	0	0		3.852		Pathogenic	0	0.0001199	0	10	9
12	132240662	12:132240662	GC	G	2	1	0	1	frameshift_variant	1	0	1	0	0	0	GALNT9	1	0	0	body mass index	0.04041		Benign	0.1481	NA	0.0702334	4	9
11	4573328	11:4573328	T	TG	1	1	0	0	frameshift_variant	1	0	1	0	0	0	C11orf40	1	0	0	unipolar depression, response to selective serotonin reuptake inhibitor	0		Benign	0	0	0.0534382	4	0
11	4769643	rs34672924	CG	C	5	3	0	2	frameshift_variant	0	0	0	1	0	1	OR51F1,MMP26	1	0	0		0;0		NA	0.0974	0.08469	0.225244	10	9
11	4882443	11:4882443	T	TACCACCCC	5	2	0	3	frameshift_variant	1	0	1	0	0	0	OR51T1,MMP26,OR51H2P	1	0	0	systolic blood pressure	0;0;0		Benign	0.0169	0.000185	0.00979608	4	9
11	4882447	11:4882447	A	ACCCCACCC	5	2	0	3	frameshift_variant	1	0	1	0	0	0	OR51T1,MMP26,OR51H2P	1	1	0	systolic blood pressure	0;0;0		Pathogenic	0.0169	0.01193	NA	0	0
11	4924126	11:4924126	CTG	C	5	3	0	2	frameshift_variant	1	0	1	0	0	0	OR51G1,MMP26	1	0	0		0;0		Benign	0	0.0006039	0.0091309	4	9
11	5884607	rs747966839	TA	T	2	1	0	1	frameshift_variant	1	0	1	0	0	0	OR52E4,TRIM5	1	0	0	DNA methylation	0;4.081		NA	NA	NA	0	10	9
11	6795057	11:6795057	CAG	C	1	1	0	0	frameshift_variant	1	0	1	0	0	0	OR6A2	1	0	0		0		Pathogenic	0	0.0001049	0.000133262	10	9
11	8392543	rs201927394	G	GAACCA	8	6	0	2	frameshift_variant	1	0	1	0	0	0	STK33	1	0	0	body mass index	0.05034		NA	NA	NA	0.0159759	4	0
11	18269807	11:18269807	CAA	C	4	3	0	1	frameshift_variant	1	0	1	0	0	0	RNA5SP334,SAA1	1	0	0	serum amyloid A protein measurement	0;5665		Pathogenic	0.0358	0.03708	6.67e-05	10	9
11	47358725	11:47358725	G	GCA	4	1	0	3	frameshift_variant	1	0	1	0	0	0	SPI1	1	0	0	intraocular pressure measurement	2.752		Benign	0.006	0.005697	NA	10	9
11	55993957	rs367584917	GAA	G	1	1	0	0	frameshift_variant	1	0	1	0	0	0	OR5F1	1	0	0		0		NA	0.007	0.002518	0	10	9
11	56577367	11:56577367	CCATTGAAG	C	1	1	0	0	frameshift_variant	1	0	1	0	0	0	OR5M10	1	0	0		0		Benign	0.0497	0.05763	0.0835003	0	7
11	58439562	rs201567144	AT	A	1	1	0	0	frameshift_variant	0	0	0	1	0	1	OR5B12	1	0	0		0		NA	NA	NA	0.0208555	10	9
11	59457656	rs77048571	GC	G	1	1	0	0	frameshift_variant	0	0	0	1	0	1	OR4D6	1	0	0	sensory perception of smell	0		NA	0.003	NA	0.0124683	4	9
11	63229302	11:63229302	C	CA	5	4	0	1	frameshift_variant	1	0	1	0	0	0	SLC22A10,SLC22A25	1	0	0		5.197;8.838		Pathogenic	NA	NA	0.000466232	10	9
11	120137466	11:120137466	AC	A	7	3	0	4	frameshift_variant	1	0	1	0	0	0	TRIM29	1	1	0	stroke;corneal topography	0.1501		Pathogenic	0.008	0.006387	NA	4	9
11	124249871	rs201044873	CT	C	1	1	0	0	frameshift_variant	1	0	1	0	0	0	OR8G1	1	0	0		0		NA	NA	NA	0.000133262	10	9
10	18150874	10:18150874	TTTTTTTA	T	7	7	0	0	splice_acceptor_variant	1	0	1	0	0	0	CACNB2	1	1	0	C-reactive protein measurement;diastolic blood pressure;mean arterial pressure;metabolic rate measurement;odontogenesis;systolic blood pressure;tooth eruption;schizophrenia;hypertension;HVA measurement, MHPG measurement;blood cadmium measurement;attention deficit hyperactivity disorder, unipolar depression, schizophrenia, autism spectrum disorder, bipolar disorder	1.038		Pathogenic	0.0268	0.0164	NA	0	0
10	45303617	10:45303617	T	TA	3	3	0	0	frameshift_variant	0	0	0	1	0	1	OR13A1	1	0	0		0		Benign	0.0209	0.01796	0.0334401	10	9
10	73130825	10:73130825	G	GC	13	4	0	9	frameshift_variant	1	0	1	0	0	0	NUDT13,ECD,SNORA11	1	0	0		2.534;3.269;0		Benign	0	3.146e-05	0.00387235	10	9
10	86658109	10:86658109	AG	A	3	3	0	0	frameshift_variant	1	0	1	0	0	0	OPN4	1	0	0		0		Pathogenic	NA	0.0002101	0.00253469	4	9
10	116455798	rs145843135	G	GA	1	1	0	0	frameshift_variant	1	0	1	0	0	0	PNLIPRP3	1	0	0	influenza A (H1N1)	0		NA	NA	NA	0.0608487	10	9
1	9024977	1:9024977	T	TTGTGCCCACCG	1	1	0	0	frameshift_variant	1	0	1	0	0	0	SLC2A7	1	1	0		0		Pathogenic	0	0.0001917	NA	0	0
1	17228793	1:17228793	C	CG	2	1	0	1	frameshift_variant	1	0	1	0	0	0	PADI1	1	0	0	IGA glomerulonephritis	0.03002		Pathogenic	0.0447	0.04679	0.00195497	0	10
1	18859518	rs773086347	ATGCC	A	2	1	0	1	frameshift_variant	1	0	1	0	0	0	TAS1R2,RP13-279N23.2	1	0	0	Parkinson's disease;anorexia nervosa	0		NA	0.0547	0.07122	0	10	10
1	25835277	1:25835277	GTTTCACTGAT	G	13	2	0	11	frameshift_variant	1	0	1	0	0	0	AUNIP,RP1-317E23.7,MTFR1L	1	0	0		0.161;0;15.57		Benign	NA	NA	0.0059992	4	10
1	26280948	1:26280948	C	CGG	22	1	0	21	frameshift_variant	1	0	1	0	0	0	CEP85,SH3BGRL3,UBXN11	1	0	0	HOMA-IR;fasting blood insulin measurement	1.808;14.48;3.138		Benign	0.0636	0.05193	0	10	10
1	27373179	CD052457	AG	A	4	2	0	2	frameshift_variant	1	0	1	0	0	0	FCN3	1	0	0		36.81	FCN3_deficiency	NA	NA	0.0008751	0.0150461	4	10
1	40515573	rs150018949	C	CG	12	3	0	9	frameshift_variant	1	0	1	0	0	0	RP11-656D10.5,RP11-656D10.6,EXO5	1	0	0		0;0.2497;0.9993		NA	0	0	0.0159219	4	10
1	150267790	1:150267790	C	CTGGGG	16	5	0	11	splice_acceptor_variant	1	0	1	0	0	0	APH1A,CA14,C1orf54	1	0	0	schizophrenia;schizophrenia;schizophrenia	33.43;0.4986;1.412		Benign	0.1779	NA	0.000133583	10	10
1	150509926	1:150509926	GC	G	14	3	0	11	frameshift_variant	1	0	1	0	0	0	TARS2,ECM1	1	0	0		10.02;9.054		Pathogenic	NA	T:0&-:0.0002101&CC:1.5e-05	0.000133797	0	10
1	153261533	1:153261533	G	GCGGCGGCT	1	1	0	0	frameshift_variant	0	0	0	1	0	1	LOR	1	1	0		0.08027		Pathogenic	NA	NA	NA	0	0
1	153628110	1:153628110	TC	T	16	1	0	15	frameshift_variant	1	0	1	0	0	0	S100A13,S100A1,RP1-178F15.4,RP1-178F15.5	1	0	0		6.948;0.3915;0.3834		Benign	-:0.0000	-:0.0001917	0	0	10
1	171196663	CD033950	TG	T	8	3	0	5	frameshift_variant	1	0	1	0	0	0	FMO2,RP1-127D3.4	1	0	0		0.831;0	FMO2_variant	NA	-:0.0447	-:0.04679	0.0402	4	10
1	202214229	rs74355478	TG	T	5	1	0	4	frameshift_variant	1	0	1	0	0	0	LGR6	1	0	0	post-traumatic stress disorder;breast carcinoma	0.5103		NA	-:0.0547	-:0.07122	0.0582629	10	10
1	206648511	rs781807797	GT	G	5	3	0	2	frameshift_variant	1	0	1	0	0	0	DYRK3	1	0	0		0.6124		NA	NA	NA	0.000199893	4	10
1	225192859	1:225192859	CAAAG	C	3	3	0	0	frameshift_variant	1	0	1	0	0	0	DNAH14	1	0	0	blood copper measurement	0.2218		Benign	-:0.0636	-:0.05193	0.0659231	4	10
1	225333306	1:225333306	ACAAT	A	4	2	0	2	frameshift_variant	1	0	1	0	0	0	DNAH14	1	0	0	blood copper measurement	0.2218		Pathogenic	NA	-:0.0008751	0.00186517	4	10
1	232976451	1:232976451	C	CA	7	1	0	6	frameshift_variant	1	0	1	0	0	0	NTPCR	1	0	0		0.8132		Benign	A:0.0000	A:0	0	10	10
1	248362026	rs61248663	C	CTA	1	1	0	0	frameshift_variant	1	0	1	0	0	0	OR2T4	1	0	0		0		NA	TA:0.1779	NA	0.176047	0	6

## Sheet: column_description
CHROM	variant chromosome
POS	variant start position
ID	variant id
REF	reference allele
ALT	alternative allele
num_transcripts	number of gene isoforms (transcripts) this variant falls into
num_transcripts_HIGH_impact	number of transcripts, on which this variant has a high impact (splice_acceptor,splice_donor,stop_gain,stop_loss,frame_shift,start_loss,exon_deleted, etc)
num_transcripts_MED_impact	number of transcripts, on which this variant has a medium impact (missense_variant,inframe_insertion,inframe_deletion,coding_sequence_variant,disruptive_inframe_deletion,disruptive_inframe_insertion,5_prime_UTR_truncation + exon_loss_variant,3_prime_UTR_truncation + exon_loss_variant,splice_region_variant, etc)
num_transcripts_LOW_impact	number of transcripts, on which this variant has a low impact (stop_retained_variant,synonymous_variant,5_prime_UTR_variant,3_prime_UTR_variant,intron_variant,coding_sequence_variant,upstream_gene_variant,downstream_gene_variant,intergenic_variant,intragenic_variant, etc)
top_impact	most severe impact of the variant
num_hetero_cases	number of heterozygous cases
num_homo_alt_cases	number of cases homozygous by alternative allele
alleles_cases	overall number of alternative alleles in cases
num_hetero_controls	number of heterozygous controls
num_homo_alt_controls	number of controls homozygous by alternative allele
alleles_controls	overall number of alternative alleles in controls
genes	genes in which the variant falls
is LoF	1 if this is a loss-of-function variant; 0 otherwise
is novel	1 if this variant is not seen in 1000G; 0 otherwise
is de novo in trio	1 if the trio patient is homozygous alternative or heterozygous for this variant, and her parents do not have this variant; 0 otherwise
gene assoc trait	trait associated with the gene (according to GWAS catalog)
gene expression in liver	gene expression in liver (median RPKMs; GTEx data)
HGMD_variant_annotation	trait associated with the variant according to HGMD 2016
Gavin annotation	pathogenicity estimation performed by Gavin tool (https://molgenis20.gcc.rug.nl/menu/main/gavin-app)
1000G_CEU_MAF	MAF from 1000G CEU samples
ExAC_MAF	MAF from European ExAC samples (non-Finnish)
num_samples_same_3datasets	number of samples with same genotypes in pacrogen, illumina and peterhof
num samples same gatk	num samples with the same genotype in illumina genotyped by samtools and GATK
