# Supplementary material for: Analytical “bake-off” of whole genome sequencing quality for the Genome Russia project using a small cohort for autoimmune hepatitis
Source: PLoS One. 2018 Jul 11;13(7):e0200423. doi: 10.1371/journal.pone.0200423 (PMC6040705; doi:10.1371/journal.pone.0200423)
Supplement: S10 Table — (XLSX) [file pone.0200423.s014.xlsx]

## Sheet: Table S9. Filtered LoF SNPs
CHROM	POS	ID	REF	ALT	num_transcripts	num_transcripts_HIGH_impact	num_transcripts_MED_impact	num_transcripts_LOW_impact	top_impact	num_hetero_cases	num_homo_alt_cases	alleles_cases	num_hetero_controls	num_homo_alt_controls	alleles_controls	genes	is LoF	is novel	is de novo in trio	gene associated trait	gene expression in liver	HGMD_variant_annotation	Gavin annotation	1000G_EUR_MAF	ExAC_EUR_MAF	gnomAD_MAF	num_samples_same_3datasets	num samples same gatk
8	73030396	rs570512700	G	A	6	1	0	5	splice_donor_variant	2	0	2	0	0	0	TERF1	1	0	0	Crohn's disease	2.968		Pathogenic	0	0	0	10	10
1	226065818	rs765854461	G	A	5	1	0	4	stop_gained	1	0	1	1	0	1	RP11-396C23.4,H3F3A	1	0	0		0.07026;2.022		Benign	NA	0	NA	10	10
7	4785045	rs748724870	C	T	8	1	0	7	stop_gained	2	0	2	0	0	0	MIR4656,AP5Z1	1	0	0		0;6.627		Pathogenic	NA	4.81e-05	0.000200187	10	10
7	151437977	rs75533911	G	A	7	1	0	6	stop_gained	0	1	2	0	0	0	MIR3907,CRYGN,RP4-555L14.4	1	0	0		0;0;0		Benign	0	0.0001383	0.000133298	10	10
1	45497311	rs72898310	G	A	10	4	0	6	stop_gained	0	1	2	0	0	0	MMACHC,CCDC163P	1	0	0	homocysteine measurement	4.767;0.5615		Benign	0	0.0001949	0.000333244	10	10
3	172764414	rs148663230	G	A	7	1	5	1	splice_donor_variant	1	0	1	1	0	1	ECT2	1	0	0	triglyceride measurement, high density lipoprotein cholesterol measurement	0.355		Pathogenic	0.001	0.001379	0.00119936	10	10
7	140674264	rs140400082	G	C	7	4	0	3	splice_donor_variant	2	0	2	0	0	0	DENND2A,ADCK2	1	0	0	optic disc size measurement	0.676;4.323		Benign	0.006	0.006112	0.00353239	10	10
7	137251230	rs61735090	C	A	2	1	1	0	stop_gained	2	0	2	0	0	0	PTN	1	0	0	blood aluminium measurement;schizophrenia	1.015		Benign	0.006	0.006462	0.0061317	10	10
22	24728176	rs73152579	C	T	5	5	0	0	splice_donor_variant	2	0	2	0	0	0	PIWIL3	1	0	0	acne	0		Benign	0.0149	0.006669	0.00752831	10	10
1	247857547	rs539377117	G	T	1	1	0	0	stop_gained	2	0	2	0	0	0	TRIM58	1	0	0	platelet count;unipolar depression, response to selective serotonin reuptake inhibitor;fatty acid measurement, oleic acid measurement;erythrocyte count;mean corpuscular volume	0.0307		Pathogenic	0.001	0.01136	0.000871314	10	10
6	109381573	rs73762715	G	A	11	1	0	10	stop_gained	0	1	2	0	0	0	RP11-425D10.10,CD164	1	0	0	hemoglobin measurement, mean corpuscular hemoglobin;mean corpuscular hemoglobin;body height;erythrocyte count;mean corpuscular volume	0.1074;43.92		Benign	0.0089	0.01507	0.0167356	10	10
8	90006279	rs16902273	T	A	15	1	0	14	splice_donor_variant	0	1	2	0	0	0	DECR1,NBN	1	0	0		53.42;3.547		Benign	0.0298	0.02728	0.0360763	10	10
4	15480736	rs1861050	C	T	11	3	0	8	stop_gained	3	0	3	1	0	1	CC2D2A	1	0	0	low density lipoprotein cholesterol measurement	0.3269		Benign	0.0417	0.04197	0.0398478	10	10
1	223111858	CM034621	G	A	3	2	0	1	stop_gained	4	0	4	1	0	1	TLR5	1	0	0		0.3779	Legionnaires_disease_association_with	Benign	0.0606	0.05939	0.0550153	10	10
8	16186158	rs435815	C	T	7	1	0	6	splice_donor_variant	6	0	6	0	0	0	MSR1	1	0	0	alcohol dependence	0.3128		Benign	0.1282	0.1489	0.117089	10	10
1	48242556	rs850763	G	T	9	3	0	6	stop_gained	6	0	6	1	0	1	SLC5A9	1	0	0		4.131		Benign	0.1581	0.1664	0.170032	10	10
8	123142457	rs10101626	G	T	7	4	0	3	splice_donor_variant	7	2	11	2	0	2	TBC1D31	1	0	0		0.3417		Benign	0.1948	0.1996	0.187938	10	10
2	41938614	rs10192292	C	T	2	1	0	1	splice_acceptor_variant	8	1	10	1	0	1	AC104654.2,C2orf91	1	0	0		0.0542;0		Benign	0.2773	0.2505	0.299906	10	10
5	131165058	rs2278060	A	C	10	3	0	7	splice_donor_variant	6	2	10	2	0	2	HINT1	1	0	0		87.85		Benign	0.2714	0.269	0.26573	10	10
5	176529176	rs2241584	G	A	8	1	0	7	stop_gained	8	2	12	2	0	2	RNF44	1	0	0	age at menopause	4.415		Benign	0.3817	0.3982	0.391348	10	10
9	137043347	rs10781536	G	A	10	1	0	9	stop_gained	0	11	22	0	2	4	RP11-229P13.27,NPDC1,ENTPD2	1	0	0		5.339;0.3933		NA	NA	1	6.7e-05	10	10
2	232336139	rs9678004	A	G	11	1	0	10	splice_acceptor_variant	1	1	3	0	0	0	DIS3L2	1	1	0	body height	1.486		Benign	NA	NA	0.0680968	10	10
2	28999180	2:28999180	G	C	3	2	0	1	splice_acceptor_variant	3	0	3	1	0	1	FAM179A	1	1	0	diastolic blood pressure, alcohol drinking;unipolar depression	0.0524		Pathogenic	NA	NA	NA	10	10
8	140686631	8:140686631	C	T	15	13	0	2	splice_donor_variant	3	0	3	1	0	1	PTK2	1	1	0	blood nickel measurement;response to interferon beta	2.358		Pathogenic	NA	NA	NA	10	10
6	146599115	6:146599115	G	A	6	5	0	1	splice_donor_variant	2	0	2	0	0	0	ADGB,RP11-715G15.1	1	1	0		0;0		Pathogenic	NA	NA	NA	10	10
9	6007550	9:6007550	G	A	5	3	0	2	stop_gained	2	0	2	0	0	0	MIR4665,RANBP6,KIAA2026	1	1	0	seasonal allergic rhinitis, asthma;allergy	0;4.21;1.815		Pathogenic	NA	NA	NA	10	10
17	15331006	rs554823229	C	G	8	5	0	3	splice_donor_variant	2	0	2	0	0	0	TEKT3	1	0	0		0.04072		Pathogenic	0	1.93e-05	0	10	9
10	132355821	rs573610696	C	T	9	3	0	6	stop_gained	2	0	2	0	0	0	LRRC27	1	0	0		0.3763		Pathogenic	0	0.0001094	6.68e-05	10	9
13	51799537	rs373591025	G	A	7	1	0	6	stop_gained	1	0	1	1	0	1	RP11-327P2.5,DHRS12	1	0	0		0.3583;4.238		Pathogenic	NA	0.0002253	0	10	9
17	82015073	rs199665633	A	T	27	1	0	26	splice_acceptor_variant	2	0	2	0	0	0	ASPSCR1,STRA13	1	0	0		8.155;21.4		Benign	0.004	0.005855	0.00374081	10	9
19	58262449	rs79258645	C	T	14	5	0	9	stop_gained	2	0	2	0	0	0	CTD-3138B18.5,ZNF544,CTD-3138B18.6	1	0	0	attention deficit hyperactivity disorder	0.4629;0.9969;0.07649		Benign	0.0099	0.01087	0.00986667	10	9
12	68656455	rs141697489	G	A	28	1	14	13	stop_gained	2	0	2	0	0	0	RAP1B	1	0	0	leukocyte count	5.476		Benign	0.0179	0.01288	0.0114244	10	9
19	11507951	rs8108598	A	C	16	1	0	15	stop_gained	1	1	3	0	0	0	CTC-398G3.6,ECSIT,ZNF653	1	0	0		15.21;1.486		Benign	0.0388	0.03422	0.0324476	10	9
11	33699576	rs73480985	G	A	7	1	0	6	stop_gained	1	1	3	1	0	1	RP4-541C22.5,CD59,C11orf91	1	0	0		0.02501;31.5;0.03007		Benign	0.0179	0.03603	0.0299413	10	9
15	41870269	CM134380	G	A	2	1	0	1	stop_gained	3	0	3	1	0	1	SPTBN5,MIR4310	1	0	0		0.5321;0	Autism_spectrum_disorder	Benign	0.0358	0.05818	0.0516551	10	9
20	18161818	rs80113248	A	G	3	2	1	0	splice_acceptor_variant	3	2	7	1	0	1	CSRP2BP	1	0	0	anorexia nervosa	2.756		Benign	0.0656	0.07002	0.0644409	10	9
14	102263544	rs56377169	A	G	20	11	0	9	splice_donor_variant	5	0	5	0	0	0	MOK	1	0	0		0.7159		Benign	0.0785	0.09081	0.0848315	10	9
16	56667382	rs2298847	T	A	7	1	2	4	splice_acceptor_variant	2	2	6	0	0	0	MT1G,MT1H,MT1A	1	0	0	gambling behaviour;gambling behaviour	719.5;116.9;40.42		Benign	0.1213	0.1087	0.109381	10	9
16	82000205	rs11542462	G	A	3	2	0	1	stop_gained	5	0	5	2	0	2	SDR42E1	1	0	0		1.502		Benign	0.1511	0.1281	0.123832	10	9
17	4900416	rs35400274	G	A	14	1	0	13	stop_gained	5	1	7	1	0	1	MINK1,CHRNE,C17orf107	1	0	0		9.531;2.559;1.038		Pathogenic	0.1511	0.1542	0.132732	10	9
15	90220987	rs4932305	G	A	18	1	2	15	stop_gained	5	2	9	2	0	2	SEMA4B	1	0	0		11.49		Benign	0.1491	0.1693	0.137917	10	9
14	20558614	rs891297	C	T	11	2	0	9	splice_donor_variant	4	1	6	0	0	0	RNASE9	1	0	0	response to vaccine	0		Benign	0.1849	0.2052	0.195603	10	9
11	55572176	rs1459101	C	T	3	3	0	0	stop_gained	4	3	10	1	1	3	OR4C16	1	0	0		0		Benign	0.2843	0.2693	0.254813	10	9
19	35228117	rs541169	C	T	2	1	0	1	stop_gained	2	3	8	0	0	0	FAM187B,FAM187B2P	1	0	0		0.01616		Benign	0.3221	0.3285	0.329615	10	9
16	81208593	rs7499011	G	A	3	3	0	0	stop_gained	5	2	9	1	0	1	PKD1L2	1	0	0	attention deficit hyperactivity disorder, conduct disorder	0.2041		Benign	0.3837	0.3839	0.370001	10	9
16	81141373	rs117006360	G	A	5	3	0	2	stop_gained	0	11	22	0	2	4	PKD1L2	1	0	0	attention deficit hyperactivity disorder, conduct disorder	0.2041		NA	0.9473	NA	NA	10	9
14	31483548	rs17097921	G	A	1	1	0	0	stop_gained	0	11	22	0	2	4	GPR33	1	0	0		0		NA	0.998	NA	NA	10	9
17	21300898	rs55796947	C	T	11	6	0	5	stop_gained	11	0	11	2	0	2	MAP2K3	1	1	0		19.18		Benign	NA	NA	0.333022	10	9
17	21295771	rs4442881	T	A	13	4	0	9	splice_donor_variant	11	0	11	2	0	2	MAP2K3	1	1	0		19.18		Benign	NA	NA	0.356895	10	9
12	11061546	rs2708381	C	T	6	1	0	5	stop_gained	6	3	12	1	1	3	TAS2R14,PRH1,PRR4,TAS2R46,PRH1-PRR4	1	0	0		0.5743;0.6891;0		Benign	NA	0.2315	0.23674	10	7
X	55146104	rs1047054	G	A	8	3	0	5	stop_gained	6	0	6	1	0	1	RP11-266I3.9,FAM104B	1	0	0		1.632		NA	NA	7.03e-05	NA	7	0
4	168396128	rs3857035	C	T	6	1	5	0	splice_acceptor_variant	5	2	9	0	1	2	DDX60L	1	0	0	energy intake;non-alcoholic fatty liver disease, cirrhosis of liver	1.38		Benign	0.5596	0.5856	0.584265	4	10
9	108990731	9:108990731	G	A	4	2	0	2	stop_gained	1	0	1	0	0	0	CTNNAL1,RNA5-8SP3	1	1	0		4.059;0		Pathogenic	NA	NA	6.67e-05	4	10
13	53043174	rs34067666	C	T	1	1	0	0	stop_gained	0	1	2	0	0	0	OLFM4	1	0	0	sporadic amyotrophic lateral sclerosis;obesity;urinary metabolite measurement;response to vaccine;body mass index	0.1028		Benign	0.0229	0.01534	0.0135442	4	9

## Sheet: column_description
CHROM	variant chromosome
POS	variant start position
ID	variant id
REF	reference allele
ALT	alternative allele
num_transcripts	number of gene isoforms (transcripts) this variant falls into
num_transcripts_HIGH_impact	number of transcripts, on which this variant has a high impact (splice_acceptor,splice_donor,stop_gain,stop_loss,frame_shift,start_loss,exon_deleted, etc)
num_transcripts_MED_impact	number of transcripts, on which this variant has a medium impact (missense_variant,inframe_insertion,inframe_deletion,coding_sequence_variant,disruptive_inframe_deletion,disruptive_inframe_insertion,5_prime_UTR_truncation + exon_loss_variant,3_prime_UTR_truncation + exon_loss_variant,splice_region_variant, etc)
num_transcripts_LOW_impact	number of transcripts, on which this variant has a low impact (stop_retained_variant,synonymous_variant,5_prime_UTR_variant,3_prime_UTR_variant,intron_variant,coding_sequence_variant,upstream_gene_variant,downstream_gene_variant,intergenic_variant,intragenic_variant, etc)
top_impact	most severe impact of the variant
num_hetero_cases	number of heterozygous cases
num_homo_alt_cases	number of cases homozygous by alternative allele
alleles_cases	overall number of alternative alleles in cases
num_hetero_controls	number of heterozygous controls
num_homo_alt_controls	number of controls homozygous by alternative allele
alleles_controls	overall number of alternative alleles in controls
genes	genes in which the variant falls
is LoF	1 if this is a loss-of-function variant; 0 otherwise
is novel	1 if this variant is not seen in 1000G; 0 otherwise
is de novo in trio	1 if the trio patient is homozygous alternative or heterozygous for this variant, and her parents do not have this variant; 0 otherwise
gene assoc trait	trait associated with the gene (according to GWAS catalog)
gene expression in liver	gene expression in liver (median RPKMs; GTEx data)
HGMD_variant_annotation	trait associated with the variant according to HGMD 2016
Gavin annotation	pathogenicity estimation performed by Gavin tool (https://molgenis20.gcc.rug.nl/menu/main/gavin-app)
1000G_CEU_MAF	MAF from 1000G CEU samples
ExAC_MAF	MAF from European ExAC samples (non-Finnish)
num_samples_same_3datasets	number of samples with same genotypes in pacrogen, illumina and peterhof
num samples same gatk	num samples with the same genotype in illumina genotyped by samtools and GATK
