# Supplementary material for: Analytical “bake-off” of whole genome sequencing quality for the Genome Russia project using a small cohort for autoimmune hepatitis
Source: PLoS One. 2018 Jul 11;13(7):e0200423. doi: 10.1371/journal.pone.0200423 (PMC6040705; doi:10.1371/journal.pone.0200423)
Supplement: S11 Table — (XLSX) [file pone.0200423.s015.xlsx]

## Sheet: Table S10. Filtered LoF indels
CHROM	POS	ID	REF	ALT	num_transcripts	num_transcripts_HIGH_impact	num_transcripts_MED_impact	num_transcripts_LOW_impact	top_impact	num_hetero_cases	num_homo_alt_cases	alleles_cases	num_hetero_controls	num_homo_alt_controls	alleles_controls	genes	is LoF	is novel	is de novo in trio	gene associated trait	gene expression in liver	HGMD_variant_annotation	Gavin annotation	1000G_EUR_MAF	ExAC_EUR_MAF	gnomAD_MAF	num_samples_same_3datasets	num samples same gatk
7	100773853	7:100773853	TG	T	8	7	0	1	frameshift_variant	3	5	13	1	1	3	ZAN	1	1	0		0.02704		NA	NA	NA	NA	10	2
19	41422962	19:41422962	G	GC	14	1	0	13	frameshift_variant	4	4	12	0	2	4	CTC-435M10.3,CTC-435M10.6,B3GNT8,BCKDHA	1	0	0	body height	0.1703;26.93		Benign	NA	NA	NA	10	9
19	51501541	19:51501541	G	GT	4	2	0	2	frameshift_variant	4	4	12	1	1	3	CTD-3073N11.7,SIGLEC12	1	0	0		0;0.08827		Pathogenic	NA	NA	NA	10	9
3	100334840	3:100334840	C	CG	7	2	0	5	frameshift_variant	5	3	11	0	1	2	NIT2	1	0	0		26.5		Benign	NA	NA	NA	10	10
16	1772797	16:1772797	A	ACCTG	34	3	0	31	splice_donor_variant	5	3	11	1	1	3	SPSB3,MRPS34,NME3,EME2,MAPK8IP3	1	0	0		22.48;28.63;20.63;2.94;11.15		Pathogenic	NA	NA	NA	10	0
3	56557250	3:56557250	T	TGGGGTAAGCA	15	6	0	9	stop_gained	4	3	10	0	2	4	CCDC66	1	0	0		1.237		NA	0	NA	NA	9	8
3	56557250	3:56557250	T	TGGGGTAAGCA, TAGCA	30	12	0	18	stop_gained	4	3	10	0	2	4	CCDC66	1	0	0		1.237		NA	0	NA	NA	9	8
2	119946588	2:119946588	A	AT	3	1	0	2	frameshift_variant	3	3	9	0	1	2	PTPN4	1	0	0		0.7456		Benign	NA	NA	NA	10	10
1	27942324	1:27942324	A	AC	7	1	0	6	frameshift_variant	0	4	8	0	2	4	SMPDL3B,RP11-460I13.2	1	1	0		0.06705;0		Benign	NA	NA	NA	10	8
1	27942318	1:27942318	T	TC	7	1	0	6	frameshift_variant	0	4	8	0	2	4	SMPDL3B,RP11-460I13.2	1	0	0		0.06705;0		Benign	NA	NA	NA	10	7
12	56686880	12:56686880	CAT	C	7	1	0	6	frameshift_variant	3	1	5	1	1	3	PTGES3	1	0	0	platelet count;mean platelet volume	37.02		Benign	NA	NA	NA	10	9
11	5403163	11:5403163	A	ATCTC	9	1	0	8	frameshift_variant	4	0	4	1	0	1	AC104389.28,HBE1,OR51J1,HBG2	1	1	0	hemoglobin measurement, hemoglobin A2 measurement;hematocrit;hemoglobin measurement, fetal hemoglobin measurement;Hemoglobin E disease;mean corpuscular hemoglobin concentration;hemoglobin measurement, hemoglobin A2 measurement;Hemoglobin E disease;hemoglobin measurement, fetal hemoglobin measurement	0;0.05743;0;0.1204		Benign	NA	NA	NA	10	0
2	96687723	2:96687723	G	GGGGAA	6	1	0	5	frameshift_variant	1	1	3	0	0	0	FER1L5	1	0	0	bipolar disorder	0.004626		Benign	NA	NA	NA	10	10
21		CI031903	G	GC	10	4	0	6	frameshift_variant	1	1	3	1	0	1	FTCD	1	0	0		141.4	Glutamate_formiminotransferase_deficiency	NA	NA	NA	0.00557382	10	9
2	201289822	rs556555873	AT	A	15	2	0	13	frameshift_variant	2	0	2	0	0	0	ALS2CR12,CASP8	1	0	0	basal cell carcinoma;esophageal squamous cell carcinoma;rheumatoid arthritis;chronic lymphocytic leukemia;melanoma;basal cell carcinoma;esophageal squamous cell carcinoma	0.1615;1.567		NA	NA	NA	0	10	10
5	146515587	rs558001563	CTA	C	6	1	0	5	frameshift_variant	2	0	2	0	0	0	GPR151,TCERG1	1	0	0		0;4.165		NA	0	0	0.000133227	10	10
X	106694024	rs779247842	AGTTTTTT	A	2	1	0	1	frameshift_variant	2	0	2	0	0	0	RNF128	1	0	0		15.45		NA	0.001	0.00133	NA	10	10
X	134854114	X:134854114	GA	G	5	1	0	4	frameshift_variant	2	0	2	0	0	0	FAM122C	1	0	0		0.1791		NA	0.001	NA	NA	10	10
4	75046209	4:75046209	TG	T	2	2	0	0	frameshift_variant	2	0	2	0	0	0	PARM1	1	1	0		0.2963		Pathogenic	NA	NA	NA	10	10
2	24164308	2:24164308	GC	G	8	6	0	2	frameshift_variant	2	0	2	0	0	0	AC008073.7,FAM228B,RP11-507M3.1	1	0	0		0;0.35		Pathogenic	NA	NA	NA	10	10
17	74367718	17:74367718	GC	G	3	3	0	0	frameshift_variant	0	1	2	0	0	0	GPR142	1	0	0		0.01136		Benign	NA	NA	0.000533832	10	9
17	69154324	17:69154324	C	CACCTGGAA	8	2	3	3	frameshift_variant	2	0	2	0	0	0	ABCA10	1	0	0	smoking behavior, gene methylation measurement	0.9738		Benign	NA	NA	0.00146706	10	9
20	45857313	20:45857313	C	CATCT	12	6	0	6	frameshift_variant	2	0	2	1	0	1	ACOT8,ZSWIM3	1	0	0		7.038;0.8961		Benign	NA	NA	0.00266951	10	9
10	30313716	10:30313716	T	TA	2	1	0	1	frameshift_variant	2	0	2	0	0	0	MTPAP	1	1	0		1.852		Pathogenic	NA	0.0001804	NA	10	9
19	44176111	rs780058176	TG	T	19	3	0	16	frameshift_variant	2	0	2	0	0	0	ZNF226	1	0	0		1.439		NA	0.003	0.0007107	NA	10	9
19	37388950	19:37388950	C	CTGTG	6	1	0	5	frameshift_variant	2	0	2	0	0	0	ZNF527	1	0	0		0.4239		Benign	NA	NA	NA	10	9
3	108757152	3:108757152	T	TTAGGGGAG	2	1	0	1	frameshift_variant	2	0	2	1	0	1	RETNLB	1	1	0		0		Pathogenic	NA	0.0003903	NA	10	0

## Sheet: column_description
CHROM	variant chromosome
POS	variant start position
ID	variant id
REF	reference allele
ALT	alternative allele
num_transcripts	number of gene isoforms (transcripts) this variant falls into
num_transcripts_HIGH_impact	number of transcripts, on which this variant has a high impact (splice_acceptor,splice_donor,stop_gain,stop_loss,frame_shift,start_loss,exon_deleted, etc)
num_transcripts_MED_impact	number of transcripts, on which this variant has a medium impact (missense_variant,inframe_insertion,inframe_deletion,coding_sequence_variant,disruptive_inframe_deletion,disruptive_inframe_insertion,5_prime_UTR_truncation + exon_loss_variant,3_prime_UTR_truncation + exon_loss_variant,splice_region_variant, etc)
num_transcripts_LOW_impact	number of transcripts, on which this variant has a low impact (stop_retained_variant,synonymous_variant,5_prime_UTR_variant,3_prime_UTR_variant,intron_variant,coding_sequence_variant,upstream_gene_variant,downstream_gene_variant,intergenic_variant,intragenic_variant, etc)
top_impact	most severe impact of the variant
num_hetero_cases	number of heterozygous cases
num_homo_alt_cases	number of cases homozygous by alternative allele
alleles_cases	overall number of alternative alleles in cases
num_hetero_controls	number of heterozygous controls
num_homo_alt_controls	number of controls homozygous by alternative allele
alleles_controls	overall number of alternative alleles in controls
genes	genes in which the variant falls
is LoF	1 if this is a loss-of-function variant; 0 otherwise
is novel	1 if this variant is not seen in 1000G; 0 otherwise
is de novo in trio	1 if the trio patient is homozygous alternative or heterozygous for this variant, and her parents do not have this variant; 0 otherwise
gene assoc trait	trait associated with the gene (according to GWAS catalog)
gene expression in liver	gene expression in liver (median RPKMs; GTEx data)
HGMD_variant_annotation	trait associated with the variant according to HGMD 2016
Gavin annotation	pathogenicity estimation performed by Gavin tool (https://molgenis20.gcc.rug.nl/menu/main/gavin-app)
1000G_CEU_MAF	MAF from 1000G CEU samples
ExAC_MAF	MAF from European ExAC samples (non-Finnish)
num_samples_same_3datasets	number of samples with same genotypes in pacrogen, illumina and peterhof
num samples same gatk	num samples with the same genotype in illumina genotyped by samtools and GATK
