# Supplementary material for: Analytical “bake-off” of whole genome sequencing quality for the Genome Russia project using a small cohort for autoimmune hepatitis
Source: PLoS One. 2018 Jul 11;13(7):e0200423. doi: 10.1371/journal.pone.0200423 (PMC6040705; doi:10.1371/journal.pone.0200423)
Supplement: S12 Table — (XLSX) [file pone.0200423.s016.xlsx]

## Sheet: Table S11. Additional gene list
Table S10. Additional gene list
CARD10	Literature
CTLA4	Literature
FAS	Literature
HLA-DRB1	Literature
TBX21	Literature
TNF2	Literature
SH2B3	Literature
VDR	Literature
FTCD	Literature
AHCTF1P1	Segmental duplication
ANKRD18DP	Segmental duplication
CELP	Segmental duplication
CSH2	Segmental duplication
GBP1	Segmental duplication
GGTLC1	Segmental duplication
GH2	Segmental duplication
GOLGA2P5	Segmental duplication
GPR42	Segmental duplication
GSTA5	Segmental duplication
HCAR2	Segmental duplication
HCAR3	Segmental duplication
HSD17B1	Segmental duplication
KLRC3	Segmental duplication
LINC00350	Segmental duplication
LOC108783654	Segmental duplication
LOC642943	Segmental duplication
MIR5087	Segmental duplication
MIR7641-2	Segmental duplication
NXPE1	Segmental duplication
OR1S1	Segmental duplication
OR1S2	Segmental duplication
OR5H1	Segmental duplication
OR7E2P	Segmental duplication
PHB	Segmental duplication
PRB3	Segmental duplication
PRB4	Segmental duplication
PRDM7	Segmental duplication
PRR13	Segmental duplication
RABGEF1	Segmental duplication
RLN1	Segmental duplication
RPS6	Segmental duplication
SAA1	Segmental duplication
SNORA105C	Segmental duplication
UBB	Segmental duplication
VENTXP7	Segmental duplication
VN1R3	Segmental duplication
ZNF107	Segmental duplication
ZNF852	Segmental duplication
TCHH	Elevated homozygosity in trio
ACRBP	Elevated homozygosity in trio
WYOWZ	Elevated homozygosity in trio
BBS12	Elevated homozygosity in trio
ZNF687	Elevated homozygosity in trio
BWP2K	Elevated homozygosity in trio
CCR5	Elevated homozygosity in trio
EPG5	Elevated homozygosity in trio
CFI	Elevated homozygosity in trio
TSPEAR	Elevated homozygosity in trio
COLIZA	Elevated homozygosity in trio
LRPPRC	Elevated homozygosity in trio
COQ2	Elevated homozygosity in trio
CRIPAK	Elevated homozygosity in trio
FTCD	Elevated homozygosity in trio
HSPG2	Elevated homozygosity in trio
TTBK2	Elevated homozygosity in trio
LEAP1L1	Elevated homozygosity in trio
PLIN5	Elevated homozygosity in trio
PLXNB3	Elevated homozygosity in trio
WTRR	Elevated homozygosity in trio
